# Supplementary material for: Microbial drivers of methane emissions from unrestored industrial salt ponds
Source: ISME J. 2021 Jul 28;16(1):284–95. doi: 10.1038/s41396-021-01067-w (PMC8692437; doi:10.1038/s41396-021-01067-w)
Supplement: Supplementary file 2 — Table S1: Sample IDs and accession information [file 41396_2021_1067_MOESM2_ESM.xlsx]

## Sheet: Supplement Table 1
IMG Study Name	GOLD Study ID	IMG Genome Name / Sample Name	Type	Assembled Genome Size	Assembled Gene Count	Metagenome IMG ID	Metagenome GOLD ID	Metagenome NCBI BioProject Accession	Metagenome NCBI BioSample Accession	Metagenome SRA Study Accession	16S GOLD ID	16S NCBI BioProject Accession	16S NCBI BioSample Accession	16S SRA Study Accession
Salt pond water, soil and salt crust microbial communities from South San Francisco under conditions of wetland restoration.	Gs0114514	Salt pond soil microbial communities from South San Francisco under conditions of wetland restoration - Salt Pond MetaG R1_A_D1_MG	Sediment	1426804145	4283795	3300007635	Gp0125918	PRJNA365331	SAMN06265041	SRP098109	Gp0568373	PRJNA731231	SAMN19277145	SRP325155
Salt pond water, soil and salt crust microbial communities from South San Francisco under conditions of wetland restoration.	Gs0114514	Salt pond soil microbial communities from South San Francisco under conditions of wetland restoration - Salt Pond MetaG R1_A_D2_MG	Sediment	1395796426	4245411	3300007535	Gp0125919	PRJNA365332	SAMN06266236	SRP098110	Gp0568374	PRJNA731232	SAMN19277137	SRP325136
Salt pond water, soil and salt crust microbial communities from South San Francisco under conditions of wetland restoration.	Gs0114514	Salt pond soil microbial communities from South San Francisco under conditions of wetland restoration - Salt Pond MetaG R1_B_D1_MG	Sediment	1721006530	5287255	3300007723	Gp0125920	PRJNA365333	SAMN06264492	SRP098108	Gp0568376	PRJNA731203	SAMN19277133	SRP325147
Salt pond water, soil and salt crust microbial communities from South San Francisco under conditions of wetland restoration.	Gs0114514	Salt pond soil microbial communities from South San Francisco under conditions of wetland restoration - Salt Pond MetaG R1_B_D2_MG	Sediment	1462015318	4495199	3300007712	Gp0125921	PRJNA365334	SAMN06264691	SRP098112	Gp0568377	PRJNA731204	SAMN19277158	SRP325148
Salt pond water, soil and salt crust microbial communities from South San Francisco under conditions of wetland restoration.	Gs0114514	Salt pond soil microbial communities from South San Francisco under conditions of wetland restoration - Salt Pond MetaG R1_C_D1_MG	Sediment	1377025258	4327322	3300007984	Gp0125922	PRJNA365335	SAMN06266271	SRP320969	Gp0568379	PRJNA731206	SAMN19277120	SRP325149
Salt pond water, soil and salt crust microbial communities from South San Francisco under conditions of wetland restoration.	Gs0114514	Salt pond soil microbial communities from South San Francisco under conditions of wetland restoration - Salt Pond MetaG R1_C_D2_MG	Sediment	1397595774	4435239	3300007626	Gp0125923	PRJNA365336	SAMN06266261	SRP104918	Gp0568380	PRJNA731207	SAMN19277123	SRP325151
Salt pond water, soil and salt crust microbial communities from South San Francisco under conditions of wetland restoration.	Gs0114514	Salt pond soil microbial communities from South San Francisco under conditions of wetland restoration - Salt Pond MetaG R2_A_D1_MG	Sediment	2132311215	6912124	3300007537	Gp0125924	PRJNA365337	SAMN06266228	SRP104921	Gp0568382	PRJNA731209	SAMN19277142	SRP325152
Salt pond water, soil and salt crust microbial communities from South San Francisco under conditions of wetland restoration.	Gs0114514	Salt pond soil microbial communities from South San Francisco under conditions of wetland restoration - Salt Pond MetaG R2_A_D2_MG	Sediment	1201140649	3901391	3300007668	Gp0125925	PRJNA365338	SAMN06264491	SRP320970	Gp0568383	PRJNA731210	SAMN19277132	SRP325153
Salt pond water, soil and salt crust microbial communities from South San Francisco under conditions of wetland restoration.	Gs0114514	Salt pond soil microbial communities from South San Francisco under conditions of wetland restoration - Salt Pond MetaG R2_B_D1_MG	Sediment	1959704543	6664362	3300007628	Gp0125926	PRJNA365339	SAMN06266229	SRP098111	Gp0568385	PRJNA731212	SAMN19277122	SRP325159
Salt pond water, soil and salt crust microbial communities from South San Francisco under conditions of wetland restoration.	Gs0114514	Salt pond soil microbial communities from South San Francisco under conditions of wetland restoration - Salt Pond MetaG R2_B_D2_MG	Sediment	2444830888	7670968	3300009061	Gp0125927	PRJNA405998	SAMN07631159	SRP118410	Gp0568386	PRJNA731213	SAMN19277124	SRP325158
Salt pond water, soil and salt crust microbial communities from South San Francisco under conditions of wetland restoration.	Gs0114514	Salt pond soil microbial communities from South San Francisco under conditions of wetland restoration - Salt Pond MetaG R2_C_D1_MG	Sediment	1639308335	5051506	3300007633	Gp0125928	PRJNA365340	SAMN06266230	SRP098118	Gp0568388	PRJNA731215	SAMN19277141	SRP325162
Salt pond water, soil and salt crust microbial communities from South San Francisco under conditions of wetland restoration.	Gs0114514	Salt pond soil microbial communities from South San Francisco under conditions of wetland restoration - Salt Pond MetaG R2_C_D2_MG	Sediment	1345071504	4370819	3300007983	Gp0125929	PRJNA365341	SAMN06264690	SRP227561	Gp0568389	PRJNA731216	SAMN19277135	SRP325160
Salt pond water, soil and salt crust microbial communities from South San Francisco under conditions of wetland restoration.	Gs0114514	Salt pond soil microbial communities from South San Francisco under conditions of wetland restoration - Salt Pond MetaG R2_restored_C_black_MG	Sediment	667979717	1201308	3300007536	Gp0125930	PRJNA365342	SAMN06266272	SRP098120	Gp0568391	PRJNA731218	SAMN19277148	SRP325157
Salt pond water, soil and salt crust microbial communities from South San Francisco under conditions of wetland restoration.	Gs0114514	Salt pond soil microbial communities from South San Francisco under conditions of wetland restoration - Salt Pond MetaG R2_restored_D_shore_MG	Sediment	487470213	855036	3300007533	Gp0125931	PRJNA365343	SAMN06264490	SRP098123	Gp0568392	PRJNA731219	SAMN19277150	SRP325141
Salt pond water, soil and salt crust microbial communities from South San Francisco under conditions of wetland restoration.	Gs0114514	Salt pond soil microbial communities from South San Francisco under conditions of wetland restoration - Salt Pond MetaG SF2_A_D1_MG	Sediment	2270924500	8409101	3300007784	Gp0125953	PRJNA365360	SAMN06264477	SRP320967	Gp0568403	PRJNA731194	SAMN19277152	SRP325134
Salt pond water, soil and salt crust microbial communities from South San Francisco under conditions of wetland restoration.	Gs0114514	Salt pond soil microbial communities from South San Francisco under conditions of wetland restoration - Salt Pond MetaG SF2_A_D2_MG	Sediment	2658646290	9649412	3300009033	Gp0125954	PRJNA365361	SAMN06266280	SRP098135	Gp0568404	PRJNA731195	SAMN19277138	SRP325133
Salt pond water, soil and salt crust microbial communities from South San Francisco under conditions of wetland restoration.	Gs0114514	Salt pond soil microbial communities from South San Francisco under conditions of wetland restoration - Salt Pond MetaG SF2_B_D1_MG	Sediment	2504789848	9105378	3300009035	Gp0125955	PRJNA406002	SAMN07631163	SRP118406	Gp0568406	PRJNA731197	SAMN19277156	SRP325143
Salt pond water, soil and salt crust microbial communities from South San Francisco under conditions of wetland restoration.	Gs0114514	Salt pond soil microbial communities from South San Francisco under conditions of wetland restoration - Salt Pond MetaG SF2_B_D2_MG	Sediment	2584106156	9556630	3300009138	Gp0125956	PRJNA365362	SAMN06264687	SRP098138	Gp0568407	PRJNA731198	SAMN19277121	SRP325144
Salt pond water, soil and salt crust microbial communities from South San Francisco under conditions of wetland restoration.	Gs0114514	Salt pond soil microbial communities from South San Francisco under conditions of wetland restoration - Salt Pond MetaG SF2_C_D1_MG	Sediment	2611251106	9880047	3300009145	Gp0125957	PRJNA365363	SAMN06266281	SRP098137	Gp0568409	PRJNA731200	SAMN19277151	SRP325145
Salt pond water, soil and salt crust microbial communities from South San Francisco under conditions of wetland restoration.	Gs0114514	Salt pond soil microbial communities from South San Francisco under conditions of wetland restoration - Salt Pond MetaG SF2_C_D2_MG	Sediment	2182165270	8092063	3300009060	Gp0125958	PRJNA406003	SAMN07631164	SRP118411	Gp0568410	PRJNA731201	SAMN19277146	SRP325146
Salt pond water, soil and salt crust microbial communities from South San Francisco under conditions of wetland restoration.	Gs0114514	Soil microbial communities from South San Francisco under conditions of wetland restoration - Salt Pond MetaG R2A_A_D1_MG	Sediment	2645945809	9832244	3300007614	Gp0125944	PRJNA365351	SAMN06265038	SRP098124	Gp0568394	PRJNA731221	SAMN19277116	SRP325140
Salt pond water, soil and salt crust microbial communities from South San Francisco under conditions of wetland restoration.	Gs0114514	Soil microbial communities from South San Francisco under conditions of wetland restoration - Salt Pond MetaG R2A_A_D2_MG	Sediment	2779822232	10136470	3300007619	Gp0125945	PRJNA365352	SAMN06266276	SRP104919	Gp0568395	PRJNA731222	SAMN19277140	SRP325142
Salt pond water, soil and salt crust microbial communities from South San Francisco under conditions of wetland restoration.	Gs0114514	Soil microbial communities from South San Francisco under conditions of wetland restoration - Salt Pond MetaG R2A_B_D1_MG	Sediment	2578701818	10335756	3300007757	Gp0125946	PRJNA365353	SAMN06264478	SRP104920	Gp0568397	PRJNA731224	SAMN19277143	SRP325139
Salt pond water, soil and salt crust microbial communities from South San Francisco under conditions of wetland restoration.	Gs0114514	Soil microbial communities from South San Francisco under conditions of wetland restoration - Salt Pond MetaG R2A_B_D2_MG	Sediment	2292550768	8448654	3300007764	Gp0125947	PRJNA365354	SAMN06265055	SRP098122	Gp0568398	PRJNA731225	SAMN19277153	SRP325138
Salt pond water, soil and salt crust microbial communities from South San Francisco under conditions of wetland restoration.	Gs0114514	Soil microbial communities from South San Francisco under conditions of wetland restoration - Salt Pond MetaG R2A_C_D1_MG	Sediment	2309201748	8852213	3300007769	Gp0125948	PRJNA365355	SAMN06266277	SRP098131	Gp0568400	PRJNA731227	SAMN19277115	SRP325135
Salt pond water, soil and salt crust microbial communities from South San Francisco under conditions of wetland restoration.	Gs0114514	Soil microbial communities from South San Francisco under conditions of wetland restoration - Salt Pond MetaG R2A_C_D2_MG	Sediment	2099623399	6980202	3300007775	Gp0125949	PRJNA365356	SAMN06266278	SRP098139	Gp0568401	PRJNA731228	SAMN19277139	SRP325137
Salt pond water, soil and salt crust microbial communities from South San Francisco under conditions of wetland restoration.	Gs0114514	Salt pond water microbial communities from South San Francisco under conditions of wetland restoration - Salt Pond MetaG R1_A_H2O_MG	Water	492973178	741980	3300007611	Gp0125938	PRJNA365348	SAMN06266274	SRP098113	Gp0568375	PRJNA731202	SAMN19277155	NA
Salt pond water, soil and salt crust microbial communities from South San Francisco under conditions of wetland restoration.	Gs0114514	Salt pond water microbial communities from South San Francisco under conditions of wetland restoration - Salt Pond MetaG R1_B_H2O_MG	Water	308754489	676474	3300008963	Gp0125939	PRJNA405999	SAMN07631160	SRP118409	Gp0568378	PRJNA731205	SAMN19277119	SRP325150
Salt pond water, soil and salt crust microbial communities from South San Francisco under conditions of wetland restoration.	Gs0114514	Salt pond water microbial communities from South San Francisco under conditions of wetland restoration - Salt Pond MetaG R1_C_H2O_MG	Water	NA	NA	NA	Gp0125940	PRJNA365349	SAMN06265039	SRP320972	Gp0568381	PRJNA731208	SAMN19277134	NA
Salt pond water, soil and salt crust microbial communities from South San Francisco under conditions of wetland restoration.	Gs0114514	Salt pond water microbial communities from South San Francisco under conditions of wetland restoration - Salt Pond MetaG R2_A_H2O_MG	Water	409429768	848539	3300007616	Gp0125934	PRJNA365344	SAMN06266273	SRP320971	Gp0568384	PRJNA731211	SAMN19277154	SRP325154
Salt pond water, soil and salt crust microbial communities from South San Francisco under conditions of wetland restoration.	Gs0114514	Salt pond water microbial communities from South San Francisco under conditions of wetland restoration - Salt Pond MetaG R2_B_H2O_MG	Water	353018812	726209	3300007631	Gp0125935	PRJNA365345	SAMN06264689	SRP098114	Gp0568387	PRJNA731214	SAMN19277149	SRP325161
Salt pond water, soil and salt crust microbial communities from South San Francisco under conditions of wetland restoration.	Gs0114514	Salt pond water microbial communities from South San Francisco under conditions of wetland restoration - Salt Pond MetaG R2_C_H2O_MG	Water	398769257	830337	3300007532	Gp0125936	PRJNA365346	SAMN06266282	SRP098126	Gp0568390	PRJNA731217	SAMN19277136	SRP325156
Salt pond water, soil and salt crust microbial communities from South San Francisco under conditions of wetland restoration.	Gs0114514	Salt pond water microbial communities from South San Francisco under conditions of wetland restoration - Salt Pond MetaG R2_restored_H2O_MG	Water	213553673	522768	3300007609	Gp0125937	PRJNA365347	SAMN06265040	SRP098119	Gp0568393	PRJNA731220	SAMN19277117	NA
Salt pond water, soil and salt crust microbial communities from South San Francisco under conditions of wetland restoration.	Gs0114514	Salt pond water microbial communities from South San Francisco under conditions of wetland restoration - Salt Pond MetaG SF2_A_H2O_MG	Water	563998784	1191755	3300009027	Gp0125941	PRJNA365350	SAMN06266275	SRP098132	Gp0568405	PRJNA731196	SAMN19277131	NA
Salt pond water, soil and salt crust microbial communities from South San Francisco under conditions of wetland restoration.	Gs0114514	Salt pond water microbial communities from South San Francisco under conditions of wetland restoration - Salt Pond MetaG SF2_B_H2O_MG	Water	528288125	1073780	3300009000	Gp0125942	PRJNA406000	SAMN07631161	SRP118413	Gp0568408	PRJNA731199	SAMN19277118	NA
Salt pond water, soil and salt crust microbial communities from South San Francisco under conditions of wetland restoration.	Gs0114514	Salt pond water microbial communities from South San Francisco under conditions of wetland restoration - Salt Pond MetaG SF2_C_H2O_MG	Water	647276833	1335877	3300009001	Gp0125943	PRJNA406001	SAMN07631162	SRP118407	Gp0568411	PRJNA731193	SAMN19277159	NA
Salt pond water, soil and salt crust microbial communities from South San Francisco under conditions of wetland restoration.	Gs0114514	Water microbial communities from South San Francisco under conditions of wetland restoration - Salt Pond MetaG R2A_A_H2O_MG	Water	453221064	947283	3300007623	Gp0125950	PRJNA365357	SAMN06264688	SRP098125	Gp0568396	PRJNA731223	SAMN19277157	NA
Salt pond water, soil and salt crust microbial communities from South San Francisco under conditions of wetland restoration.	Gs0114514	Water microbial communities from South San Francisco under conditions of wetland restoration - Salt Pond MetaG R2A_B_H2O_MG	Water	397585600	828821	3300007725	Gp0125951	PRJNA365358	SAMN06266279	SRP098121	Gp0568399	PRJNA731226	SAMN19277147	NA
Salt pond water, soil and salt crust microbial communities from South San Francisco under conditions of wetland restoration.	Gs0114514	Water microbial communities from South San Francisco under conditions of wetland restoration - Salt Pond MetaG R2A_C_H2O_MG	Water	415175085	903882	3300007778	Gp0125952	PRJNA365359	SAMN06266231	SRP098136	Gp0568402	PRJNA731229	SAMN19277144	NA
