# Supplementary material for: Microbial drivers of methane emissions from unrestored industrial salt ponds
Source: ISME J. 2021 Jul 28;16(1):284–95. doi: 10.1038/s41396-021-01067-w (PMC8692437; doi:10.1038/s41396-021-01067-w)
Supplement: Supplementary file 3 — Table S2: checkM results showing completeness, contamination, and strain heterogeneity of the 310 MAGs [file 41396_2021_1067_MOESM3_ESM.xlsx]

## Sheet: Supplement Table 1 bins
Bin Id	Marker lineage	Unnamed: 2	# genomes	# markers	# marker sets	0	1	2	3	4	5+	Completeness	Contamination	Strain heterogeneity
Salt_Pond_MetaG_R2A_C_D1_MG_DASTool_bins_metabat.5.contigs	c__Alphaproteobacteria (UID3305)	Bacteria	564	349	230	1	336	11	1	0	0	99.57	4.23	0
Salt_Pond_MetaG_R2A_A_H2O_MG_DASTool_bins_metabat.22.contigs	c__Alphaproteobacteria (UID3305)	Bacteria	564	347	229	3	332	12	0	0	0	99.55	1.85	8.33
Salt_Pond_MetaG_R2_restored_DShore_MG_DASTool_bins_metabat.25.contigs	c__Alphaproteobacteria (UID3305)	Bacteria	564	349	230	45	293	11	0	0	0	84.57	2.09	0
Salt_Pond_MetaG_R2_restored_C_black_MG_DASTool_bins_metabat.8.contigs	c__Alphaproteobacteria (UID3337)	Bacteria	468	388	250	3	378	7	0	0	0	99	2.4	14.29
Salt_Pond_MetaG_R2_restored_H2O_MG_DASTool_bins_maxbin.005.contigs	c__Betaproteobacteria (UID3959)	Bacteria	235	420	211	15	358	44	2	0	1	96.88	15.87	20.51
Salt_Pond_MetaG_R2A_C_D2_MG_DASTool_bins_metabat.38.contigs	c__Betaproteobacteria (UID3959)	Bacteria	235	419	211	40	365	13	1	0	0	88.88	2.98	6.25
Salt_Pond_MetaG_R2A_C_D2_MG_DASTool_bins_concoct_out.9.contigs	c__Betaproteobacteria (UID3971)	Bacteria	223	425	211	12	404	9	0	0	0	95.41	1.61	11.11
Salt_Pond_MetaG_R2_restored_C_black_MG_DASTool_bins_concoct_out.25.contigs	c__Deltaproteobacteria (UID3216)	Bacteria	83	247	155	2	239	6	0	0	0	99.19	2.74	0
Salt_Pond_MetaG_R2_B_D2_MG_DASTool_bins_metabat.45.contigs	c__Deltaproteobacteria (UID3216)	Bacteria	83	247	155	2	242	3	0	0	0	98.71	1.51	0
Salt_Pond_MetaG_R2_B_D2_MG_DASTool_bins_metabat.44.contigs	c__Deltaproteobacteria (UID3216)	Bacteria	83	247	155	2	242	3	0	0	0	98.71	1.94	0
Salt_Pond_MetaGSF2_A_D2_MG_DASTool_bins_concoct_out.8.contigs	c__Deltaproteobacteria (UID3216)	Bacteria	83	247	155	3	236	8	0	0	0	98.55	5.16	0
Salt_Pond_MetaGSF2_A_D2_MG_DASTool_bins_concoct_out.28.contigs	c__Deltaproteobacteria (UID3216)	Bacteria	83	247	155	4	236	7	0	0	0	98.39	3.55	0
Salt_Pond_MetaG_R2_C_D1_MG_DASTool_bins_concoct_out.95.contigs	c__Deltaproteobacteria (UID3216)	Bacteria	83	247	155	5	234	8	0	0	0	97.72	4.84	12.5
Salt_Pond_MetaG_R2A_A_D1_MG_DASTool_bins_concoct_out.51.contigs	c__Deltaproteobacteria (UID3216)	Bacteria	83	247	155	12	231	4	0	0	0	96.77	2.58	25
Salt_Pond_MetaG_R1_C_D1_MG_DASTool_bins_metabat.27.contigs	c__Deltaproteobacteria (UID3216)	Bacteria	83	247	155	7	239	1	0	0	0	96.77	0.65	0
Salt_Pond_MetaG_R1_B_D2_MG_DASTool_bins_metabat.30.contigs	c__Deltaproteobacteria (UID3216)	Bacteria	83	247	155	9	235	3	0	0	0	96.67	1.94	0
Salt_Pond_MetaG_R2A_B_D2_MG_DASTool_bins_metabat.6.contigs	c__Deltaproteobacteria (UID3216)	Bacteria	83	247	155	9	222	16	0	0	0	95.55	6.37	18.75
Salt_Pond_MetaG_R2_restored_C_black_MG_DASTool_bins_concoct_out.17.contigs	c__Deltaproteobacteria (UID3216)	Bacteria	83	247	155	9	235	3	0	0	0	95.3	1.94	33.33
Salt_Pond_MetaGSF2_A_D2_MG_DASTool_bins_concoct_out.13.contigs	c__Deltaproteobacteria (UID3216)	Bacteria	83	247	155	10	199	36	2	0	0	95.13	17.67	73.81
Salt_Pond_MetaG_R2_A_D1_MG_DASTool_bins_concoct_out.84.contigs	c__Deltaproteobacteria (UID3216)	Bacteria	83	247	155	11	230	6	0	0	0	94.52	2.6	0
Salt_Pond_MetaG_R2A_C_D2_MG_DASTool_bins_concoct_out.42.contigs	c__Deltaproteobacteria (UID3216)	Bacteria	83	247	155	26	214	6	1	0	0	93.85	3.87	33.33
Salt_Pond_MetaGSF2_B_D1_MG_DASTool_bins_metabat.9.contigs	c__Deltaproteobacteria (UID3216)	Bacteria	83	247	155	14	221	11	1	0	0	93.51	5.23	14.29
Salt_Pond_MetaGSF2_C_D2_MG_DASTool_bins_concoct_out.42.contigs	c__Deltaproteobacteria (UID3216)	Bacteria	83	247	155	18	219	9	1	0	0	91.56	4.99	16.67
Salt_Pond_MetaG_R2A_C_D2_MG_DASTool_bins_concoct_out.69.contigs	c__Deltaproteobacteria (UID3216)	Bacteria	83	247	155	24	219	4	0	0	0	88.89	2.58	0
Salt_Pond_MetaG_R2_C_D1_MG_DASTool_bins_maxbin.062.contigs	c__Deltaproteobacteria (UID3216)	Bacteria	83	247	155	26	212	9	0	0	0	86.24	2.47	0
Salt_Pond_MetaGSF2_A_H2O_MG_DASTool_bins_metabat.14.contigs	c__Deltaproteobacteria (UID3216)	Bacteria	83	247	155	45	195	6	1	0	0	86.2	4.68	22.22
Salt_Pond_MetaG_R2_A_D1_MG_DASTool_bins_metabat.32.contigs	c__Deltaproteobacteria (UID3216)	Bacteria	83	247	155	41	173	32	0	1	0	81.02	13.11	23.68
Salt_Pond_MetaG_R1_A_D1_MG_DASTool_bins.concoct_out.44.contigs	c__Deltaproteobacteria (UID3216)	Bacteria	83	247	155	39	202	6	0	0	0	80.96	2.94	16.67
Salt_Pond_MetaG_R2A_C_D2_MG_DASTool_bins_metabat.18.contigs	c__Deltaproteobacteria (UID3216)	Bacteria	83	247	155	52	183	12	0	0	0	76.99	5.32	0
Salt_Pond_MetaGSF2_A_H2O_MG_DASTool_bins_concoct_out.23.contigs	c__Deltaproteobacteria (UID3216)	Bacteria	83	247	155	50	194	3	0	0	0	76.81	1.61	0
Salt_Pond_MetaGSF2_A_D1_MG_DASTool_bins_concoct_out.23.contigs	c__Deltaproteobacteria (UID3217)	Bacteria	62	280	168	3	270	7	0	0	0	98.21	2.55	14.29
Salt_Pond_MetaG_R2A_C_D2_MG_DASTool_bins_concoct_out.51.contigs	c__Deltaproteobacteria (UID3217)	Bacteria	62	280	168	6	255	19	0	0	0	96.73	6.56	0
Salt_Pond_MetaG_R2_C_D1_MG_DASTool_bins_concoct_out.37.contigs	c__Deltaproteobacteria (UID3217)	Bacteria	62	280	168	8	267	5	0	0	0	96.34	2.28	20
Salt_Pond_MetaG_R2A_C_D2_MG_DASTool_bins_concoct_out.31.contigs	c__Deltaproteobacteria (UID3217)	Bacteria	62	280	168	8	259	13	0	0	0	95.81	6.1	0
Salt_Pond_MetaG_R2_B_D2_MG_DASTool_bins_metabat.62.contigs	c__Deltaproteobacteria (UID3217)	Bacteria	62	280	168	47	222	11	0	0	0	85.91	3.76	0
Salt_Pond_MetaG_R1_B_H2O_MG_DASTool_bins_concoct_out.22.contigs	c__Gammaproteobacteria (UID4201)	Bacteria	1164	275	174	32	236	7	0	0	0	88.44	1.44	71.43
Salt_Pond_MetaG_R2A_A_D1_MG_DASTool_bins_metabat.10.contigs	c__Gammaproteobacteria (UID4202)	Bacteria	67	481	276	31	433	17	0	0	0	96.03	4.56	0
Salt_Pond_MetaG_R2_A_D1_MG_DASTool_bins_metabat.12.contigs	c__Gammaproteobacteria (UID4202)	Bacteria	67	481	276	17	427	36	1	0	0	95.95	7.82	46.15
Salt_Pond_MetaG_R2_A_D1_MG_DASTool_bins_concoct_out.29.contigs	c__Gammaproteobacteria (UID4202)	Bacteria	67	481	276	23	446	12	0	0	0	95.68	2.8	8.33
Salt_Pond_MetaG_R1_B_D1_MG_DASTool_bins_metabat.38.contigs	c__Gammaproteobacteria (UID4202)	Bacteria	67	481	276	30	439	12	0	0	0	94.15	2.47	0
Salt_Pond_MetaG_R1_B_D1_MG_DASTool_bins_metabat.29.contigs	c__Gammaproteobacteria (UID4202)	Bacteria	67	481	276	38	427	16	0	0	0	90.28	3.54	18.75
Salt_Pond_MetaG_R2A_A_D2_MG_DASTool_bins_concoct_out.51.contigs	c__Gammaproteobacteria (UID4202)	Bacteria	67	481	276	42	415	22	2	0	0	89.25	6.86	17.86
Salt_Pond_MetaG_R2_B_D1_MG_DASTool_bins_metabat.22.contigs	c__Gammaproteobacteria (UID4202)	Bacteria	67	481	276 1	0	369	10	2	0	0	78.72	3.68	6.25
Salt_Pond_MetaG_R2A_C_D1_MG_DASTool_bins_metabat.18.contigs	c__Gammaproteobacteria (UID4202)	Bacteria	67	481	276 1	5	359	17	0	0	0	75.65	3.44	11.76
Salt_Pond_MetaGSF2_C_D2_MG_DASTool_bins_metabat.11.contigs	c__Gammaproteobacteria (UID4267)	Bacteria	119	544	284	5	521	16	2	0	0	99.55	4.38	13.64
Salt_Pond_MetaGSF2_C_D2_MG_DASTool_bins_concoct_out.8.contigs	c__Gammaproteobacteria (UID4267)	Bacteria	119	544	284	2	519	22	1	0	0	99.53	5.21	8
Salt_Pond_MetaG_R1_A_D1_MG_DASTool_bins.metabat.45.contigs	c__Gammaproteobacteria (UID4267)	Bacteria	119	544	284	7	534	3	0	0	0	98.15	0.82	0
Salt_Pond_MetaG_R2_restored_DShore_MG_DASTool_bins_metabat.23.contigs	c__Gammaproteobacteria (UID4267)	Bacteria	119	544	284	8	518	18	0	0	0	98.12	2.43	11.11
Salt_Pond_MetaG_R2A_C_D1_MG_DASTool_bins_metabat.4.contigs	c__Gammaproteobacteria (UID4267)	Bacteria	119	544	284	18	488	35	3	0	0	96.54	8.24	22.73
Salt_Pond_MetaGSF2_C_D2_MG_DASTool_bins_concoct_out.3.contigs	c__Gammaproteobacteria (UID4267)	Bacteria	119	544	284	16	505	21	2	0	0	95.54	4.9	0
Salt_Pond_MetaG_R2_B_D2_MG_DASTool_bins_metabat.50.contigs	c__Gammaproteobacteria (UID4267)	Bacteria	119	544	284	18	508	17	1	0	0	95.19	4.11	20
Salt_Pond_MetaG_R2A_C_D1_MG_DASTool_bins_concoct_out.10.contigs	c__Gammaproteobacteria (UID4267)	Bacteria	119	544	284	42	486	16	0	0	0	94	3.32	6.25
Salt_Pond_MetaG_R1_C_H2O_MG_DASTool_bins_concoct_out.67.contigs	c__Gammaproteobacteria (UID4267)	Bacteria	119	544	284	31	506	7	0	0	0	93.27	1.54	0
Salt_Pond_MetaG_R2_restored_DShore_MG_DASTool_bins_concoct_out.89.contigs	c__Gammaproteobacteria (UID4267)	Bacteria	119	544	284	40	482	21	1	0	0	92.03	4.96	16.67
Salt_Pond_MetaGSF2_C_D2_MG_DASTool_bins_concoct_out.39.contigs	c__Gammaproteobacteria (UID4267)	Bacteria	119	544	284	51	480	12	1	0	0	87.18	2.11	26.67
Salt_Pond_MetaG_R1_C_H2O_MG_DASTool_bins_metabat.23.contigs	c__Gammaproteobacteria (UID4267)	Bacteria	119	544	284	92	407	44	1	0	0	87.1	7.8	38.3
Salt_Pond_MetaGSF2_C_D2_MG_DASTool_bins_metabat.19.contigs	c__Gammaproteobacteria (UID4267)	Bacteria	119	544	284	49	490	5	0	0	0	86.41	1.26	0
Salt_Pond_MetaG_R1_B_H2O_MG_DASTool_bins_maxbin.028.contigs	c__Gammaproteobacteria (UID4267)	Bacteria	119	544	284	70	441	31	2	0	0	86.11	7.92	10.81
Salt_Pond_MetaG_R2_restored_DShore_MG_DASTool_bins_concoct_out.7.contigs	c__Gammaproteobacteria (UID4267)	Bacteria	119	544	284	83	442	17	2	0	0	85.74	4.61	26.09
Salt_Pond_MetaG_R2A_C_D1_MG_DASTool_bins_metabat.17.contigs	c__Gammaproteobacteria (UID4267)	Bacteria	119	544	284	58	476	10	0	0	0	85.03	1.6	0
Salt_Pond_MetaG_R2_restored_DShore_MG_DASTool_bins_concoct_out.2.contigs	c__Gammaproteobacteria (UID4267)	Bacteria	119	544	284	91	441	12	0	0	0	84.88	2.79	33.33
Salt_Pond_MetaG_R2_C_D1_MG_DASTool_bins_metabat.25.contigs	c__Gammaproteobacteria (UID4267)	Bacteria	119	544	284	91	440	12	1	0	0	84.65	3.76	0
Salt_Pond_MetaG_R1_B_D2_MG_DASTool_bins_metabat.16.contigs	c__Gammaproteobacteria (UID4267)	Bacteria	119	544	284	85	429	29	1	0	0	84.5	5.01	25
Salt_Pond_MetaG_R2_B_D2_MG_DASTool_bins_concoct_out.39.contigs	c__Gammaproteobacteria (UID4267)	Bacteria	119	544	284	93	439	11	1	0	0	84.38	3.46	7.14
Salt_Pond_MetaGSF2_A_D2_MG_DASTool_bins_concoct_out.33.contigs	c__Gammaproteobacteria (UID4267)	Bacteria	119	544	284	78	444	22	0	0	0	84.12	4.67	9.09
Salt_Pond_MetaG_R2A_B_D2_MG_DASTool_bins_concoct_out.37.contigs	c__Gammaproteobacteria (UID4267)	Bacteria	119	544	284	81	454	8	1	0	0	83.82	2.53	0
Salt_Pond_MetaG_R2_restored_DShore_MG_DASTool_bins_concoct_out.20.contigs	c__Gammaproteobacteria (UID4267)	Bacteria	119	544	284 1	8	410	26	0	0	0	83.69	4.88	26.92
Salt_Pond_MetaG_R2_A_D1_MG_DASTool_bins_metabat.50.contigs	c__Gammaproteobacteria (UID4267)	Bacteria	119	544	284	81	430	33	0	0	0	83.23	6.79	21.21
Salt_Pond_MetaGSF2_B_D2_MG_DASTool_bins_concoct_out.55.contigs	c__Gammaproteobacteria (UID4267)	Bacteria	119	544	284 1	3	420	19	1	1	0	83.21	5.13	7.14
Salt_Pond_MetaG_R2A_A_D1_MG_DASTool_bins_concoct_out.6.contigs	c__Gammaproteobacteria (UID4267)	Bacteria	119	544	284	84	357	95	6	0	2	83.05	22.7	24.06
Salt_Pond_MetaG_R2_restored_DShore_MG_DASTool_bins_concoct_out.38.contigs	c__Gammaproteobacteria (UID4267)	Bacteria	119	544	284	72	469	3	0	0	0	81.75	0.7	0
Salt_Pond_MetaG_R2A_B_D2_MG_DASTool_bins_concoct_out.54.contigs	c__Gammaproteobacteria (UID4267)	Bacteria	119	544	284	94	421	28	1	0	0	77.88	5.89	32.26
Salt_Pond_MetaG_R1_A_H2O_MG_DASTool_bins_maxbin.022.contigs	c__Gammaproteobacteria (UID4267)	Bacteria	119	544	284 1	43	383	17	1	0	0	77.53	2.52	30
Salt_Pond_MetaGSF2_A_H2O_MG_DASTool_bins_metabat.34.contigs	c__Gammaproteobacteria (UID4274)	Bacteria	112	577	287	59	504	14	0	0	0	90.08	2.73	28.57
Salt_Pond_MetaG_R1_B_H2O_MG_DASTool_bins_metabat.7.contigs	c__Gammaproteobacteria (UID4274)	Bacteria	112	579	289	63	509	7	0	0	0	88.97	1.11	14.29
Salt_Pond_MetaG_R2_restored_DShore_MG_DASTool_bins_metabat.18.contigs	c__Gammaproteobacteria (UID4274)	Bacteria	112	581	290 1	16	419	45	1	0	0	79.46	7.72	60.42
Salt_Pond_MetaGSF2_A_H2O_MG_DASTool_bins_metabat.23.contigs	c__Gammaproteobacteria (UID4443)	Bacteria	356	451	270	52	394	5	0	0	0	92.83	0.37	0
Salt_Pond_MetaGSF2_B_H2O_MG_DASTool_bins_metabat.11.contigs	c__Gammaproteobacteria (UID4443)	Bacteria	356	451	270	56	363	30	2	0	0	84.97	8.68	19.44
Salt_Pond_MetaGSF2_B_H2O_MG_DASTool_bins_concoct_out.91.contigs	c__Gammaproteobacteria (UID4443)	Bacteria	356	451	270 1	2	343	6	0	0	0	78.57	1.3	0
Salt_Pond_MetaG_R1_B_D2_MG_DASTool_bins_maxbin.014.contigs	c__Gammaproteobacteria (UID4444)	Bacteria	263	504	231	2	487	15	0	0	0	99.52	3.29	0
Salt_Pond_MetaG_R2A_C_H2O_MG_DASTool_bins_metabat.5.contigs	c__Gammaproteobacteria (UID4444)	Bacteria	263	506	232	5	487	14	0	0	0	98.71	1.73	0
Salt_Pond_MetaG_R2_B_D1_MG_DASTool_bins_concoct_out.110.contigs	c__Gammaproteobacteria (UID4444)	Bacteria	263	506	232	6	493	7	0	0	0	98.6	1.58	14.29
Salt_Pond_MetaG_R1_A_D1_MG_DASTool_bins.metabat.26.contigs	c__Gammaproteobacteria (UID4444)	Bacteria	263	507	232	15	462	29	1	0	0	97	5.21	12.5
Salt_Pond_MetaG_R2_B_D2_MG_DASTool_bins_concoct_out.124.contigs	c__Gammaproteobacteria (UID4444)	Bacteria	263	503	230	18	475	10	0	0	0	96.79	1.85	20
Salt_Pond_MetaG_R2_C_D1_MG_DASTool_bins_concoct_out.65.contigs	c__Gammaproteobacteria (UID4444)	Bacteria	263	506	232	24	480	2	0	0	0	95.91	0.48	0
Salt_Pond_MetaG_R1_B_H2O_MG_DASTool_bins_metabat.5.contigs	c__Gammaproteobacteria (UID4444)	Bacteria	263	506	232	30	435	39	2	0	0	92.27	9.27	8.89
Salt_Pond_MetaG_R2A_A_H2O_MG_DASTool_bins_metabat.16.contigs	c__Gammaproteobacteria (UID4444)	Bacteria	263	503	230	61	413	29	0	0	0	87.98	6.39	20.69
Salt_Pond_MetaGSF2_A_D2_MG_DASTool_bins_concoct_out.55.contigs	c__Gammaproteobacteria (UID4444)	Bacteria	263	503	230 1	14	367	21	1	0	0	76.17	6.54	20.83
Salt_Pond_MetaG_R2A_B_H2O_MG_DASTool_bins_metabat.10.contigs	c__Gammaproteobacteria (UID4761)	Bacteria	52	693	297	17	657	15	1	3	0	96.56	3.88	8.33
Salt_Pond_MetaG_R2_restored_DShore_MG_DASTool_bins_concoct_out.46.contigs	c__Spirochaetia (UID2496)	Bacteria	72	215	125	3	202	10	0	0	0	98.67	5.73	0
Salt_Pond_MetaG_R2_restored_C_black_MG_DASTool_bins_metabat.22.contigs	c__Spirochaetia (UID2496)	Bacteria	72	215	125	32	169	14	0	0	0	83.05	7.65	0
Salt_Pond_MetaG_R2_C_D1_MG_DASTool_bins_concoct_out.118.contigs	c__Spirochaetia (UID2496)	Bacteria	72	215	125	36	173	6	0	0	0	79.31	2.11	0
Salt_Pond_MetaG_R2A_A_D1_MG_DASTool_bins_concoct_out.50.contigs	f__Flavobacteriaceae (UID2845)	Bacteria	53	548	298	91	426	31	0	0	0	83.36	6.3	19.35
Salt_Pond_MetaG_R2_B_H2O_MG_DASTool_bins_metabat.17.contigs	f__Halobacteriaceae (UID84)	Archaea	60	359	235	29	315	15	0	0	0	92	5.34	60
Salt_Pond_MetaG_R2_restored_DShore_MG_DASTool_bins_concoct_out.37.contigs	f__Halobacteriaceae (UID84)	Archaea	60	359	235	48	305	6	0	0	0	87.25	2.34	16.67
Salt_Pond_MetaG_R2_restored_DShore_MG_DASTool_bins_concoct_out.40.contigs	f__Halobacteriaceae (UID84)	Archaea	60	359	235	71	261	26	1	0	0	82.11	8.46	20.69
Salt_Pond_MetaGSF2_C_D2_MG_DASTool_bins_concoct_out.25.contigs	f__Halobacteriaceae (UID84)	Archaea	60	359	235	58	285	16	0	0	0	80.41	4.28	37.5
Salt_Pond_MetaG_R2_C_H2O_MG_DASTool_bins_metabat.20.contigs	f__Halobacteriaceae (UID84)	Archaea	60	359	235	88	267	4	0	0	0	79.35	1.32	0
Salt_Pond_MetaG_R2_C_H2O_MG_DASTool_bins_concoct_out.60.contigs	f__Halobacteriaceae (UID85)	Archaea	51	395	250	32	352	8	3	0	0	98.31	2.5	29.41
Salt_Pond_MetaG_R2_A_D2_MG_DASTool_bins_concoct_out.67.contigs	f__Halobacteriaceae (UID85)	Archaea	51	395	250	15	375	5	0	0	0	95.73	0.72	0
Salt_Pond_MetaG_R1_A_D1_MG_DASTool_bins.concoct_out.5.contigs	f__Halobacteriaceae (UID85)	Archaea	51	395	250	29	354	12	0	0	0	92.6	4.13	8.33
Salt_Pond_MetaG_R2_A_H2O_MG_DASTool_bins_concoct_out.45.contigs	f__Halobacteriaceae (UID85)	Archaea	51	395	250	53	325	17	0	0	0	91.49	4.48	41.18
Salt_Pond_MetaG_R2_A_H2O_MG_DASTool_bins_metabat.14.contigs	f__Halobacteriaceae (UID96)	Archaea	40	417	263	9	391	15	2	0	0	97.87	3.6	42.86
Salt_Pond_MetaG_R1_A_H2O_MG_DASTool_bins_metabat.8.contigs	f__Halobacteriaceae (UID96)	Archaea	40	417	263	12	389	15	1	0	0	96.97	2.42	5.56
Salt_Pond_MetaG_R2_C_H2O_MG_DASTool_bins_concoct_out.35.contigs	f__Halobacteriaceae (UID96)	Archaea	40	417	263	21	375	21	0	0	0	96.47	1.82	71.43
Salt_Pond_MetaG_R2_B_H2O_MG_DASTool_bins_metabat.16.contigs	f__Halobacteriaceae (UID96)	Archaea	40	417	263	25	345	44	2	1	0	94.92	12.62	67.86
Salt_Pond_MetaG_R2_A_D2_MG_DASTool_bins_metabat.14.contigs	f__Halobacteriaceae (UID96)	Archaea	40	417	263	41	368	8	0	0	0	94.77	1.63	37.5
Salt_Pond_MetaG_R2_A_H2O_MG_DASTool_bins_concoct_out.29.contigs	f__Halobacteriaceae (UID96)	Archaea	40	417	263	24	381	10	2	0	0	93.99	1.66	50
Salt_Pond_MetaG_R1_C_H2O_MG_DASTool_bins_metabat.29.contigs	f__Halobacteriaceae (UID96)	Archaea	40	417	263	28	362	27	0	0	0	91.46	7.08	51.85
Salt_Pond_MetaG_R1_A_H2O_MG_DASTool_bins_metabat.14.contigs	f__Halobacteriaceae (UID96)	Archaea	40	417	263	44	354	18	1	0	0	88.54	4.81	57.14
Salt_Pond_MetaG_R2_A_D2_MG_DASTool_bins_concoct_out.19.contigs	f__Halobacteriaceae (UID96)	Archaea	40	417	263	80	282	53	2	0	0	85.45	15.99	59.32
Salt_Pond_MetaG_R1_B_H2O_MG_DASTool_bins_metabat.17.contigs	f__Halobacteriaceae (UID96)	Archaea	40	417	263	79	331	7	0	0	0	84.46	2.38	71.43
Salt_Pond_MetaG_R2_A_D2_MG_DASTool_bins_metabat.16.contigs	f__Halobacteriaceae (UID96)	Archaea	40	417	263	62	338	17	0	0	0	83.54	3.72	52.94
Salt_Pond_MetaG_R2_A_D2_MG_DASTool_bins_concoct_out.9.contigs	f__Halobacteriaceae (UID96)	Archaea	40	417	263	67	350	0	0	0	0	82.67	0	0
Salt_Pond_MetaG_R1_C_D1_MG_DASTool_bins_metabat.31.contigs	f__Halobacteriaceae (UID96)	Archaea	40	417	263	74	322	19	2	0	0	82.03	4.16	36
Salt_Pond_MetaG_R1_B_D1_MG_DASTool_bins_metabat.20.contigs	f__Rhodobacteraceae (UID3340)	Bacteria	84	568	330	7	543	18	0	0	0	98.48	3.11	0
Salt_Pond_MetaGSF2_C_H2O_MG_DASTool_bins_metabat.13.contigs	f__Rhodobacteraceae (UID3340)	Bacteria	84	568	330	8	535	24	1	0	0	98.11	3.81	48.15
Salt_Pond_MetaGSF2_B_H2O_MG_DASTool_bins_metabat.8.contigs	f__Rhodobacteraceae (UID3340)	Bacteria	84	568	330	25	518	24	1	0	0	96.81	4.29	14.81
Salt_Pond_MetaG_R2_C_D2_MG_DASTool_bins_concoct_out.18.contigs	f__Rhodobacteraceae (UID3356)	Bacteria	67	617	330	1	610	6	0	0	0	99.7	1.04	33.33
Salt_Pond_MetaG_R1_B_D1_MG_DASTool_bins_metabat.40.contigs	f__Rhodobacteraceae (UID3356)	Bacteria	67	617	330	5	610	2	0	0	0	98.73	0.12	0
Salt_Pond_MetaG_R2_B_D2_MG_DASTool_bins_metabat.19.contigs	f__Rhodobacteraceae (UID3356)	Bacteria	67	617	330	5	600	12	0	0	0	98.64	1.97	8.33
Salt_Pond_MetaG_R2_B_D1_MG_DASTool_bins_metabat.13.contigs	f__Rhodobacteraceae (UID3356)	Bacteria	67	617	330	15	592	10	0	0	0	95.85	1.59	20
Salt_Pond_MetaGSF2_B_H2O_MG_DASTool_bins_metabat.19.contigs	f__Rhodobacteraceae (UID3356)	Bacteria	67	615	329	96	500	19	0	0	0	83.94	3.06	15.79
Salt_Pond_MetaG_R2_B_D2_MG_DASTool_bins_metabat.38.contigs	f__Rhodobacteraceae (UID3361)	Bacteria	46	654	332	4	630	19	1	0	0	99.05	3.13	45.45
Salt_Pond_MetaG_R1_B_D2_MG_DASTool_bins_metabat.28.contigs	f__Rhodobacteraceae (UID3361)	Bacteria	46	654	332	6	639	9	0	0	0	99.05	0.74	0
Salt_Pond_MetaG_R2_B_D2_MG_DASTool_bins_metabat.55.contigs	f__Rhodobacteraceae (UID3361)	Bacteria	46	654	332	7	626	21	0	0	0	98.87	4.01	19.05
Salt_Pond_MetaG_R2_C_D1_MG_DASTool_bins_metabat.17.contigs	f__Rhodobacteraceae (UID3361)	Bacteria	46	654	332	9	598	46	1	0	0	98.24	8.64	26.53
Salt_Pond_MetaG_R2_B_D2_MG_DASTool_bins_metabat.10.contigs	f__Rhodobacteraceae (UID3361)	Bacteria	46	654	332	16	610	28	0	0	0	96.29	3.17	21.43
Salt_Pond_MetaG_R1_B_D1_MG_DASTool_bins_metabat.32.contigs	f__Rhodobacteraceae (UID3361)	Bacteria	46	654	332	21	613	20	0	0	0	96.08	3.65	10
Salt_Pond_MetaG_R1_B_D2_MG_DASTool_bins_metabat.18.contigs	f__Rhodobacteraceae (UID3361)	Bacteria	46	654	332	35	590	28	1	0	0	94.58	3.74	16.13
Salt_Pond_MetaG_R2_A_D1_MG_DASTool_bins_concoct_out.49.contigs	f__Rhodobacteraceae (UID3361)	Bacteria	46	654	332	50	549	54	1	0	0	91.99	8.62	47.37
Salt_Pond_MetaG_R2_B_D2_MG_DASTool_bins_concoct_out.32.contigs	f__Rhodobacteraceae (UID3361)	Bacteria	46	654	332	85	561	7	1	0	0	87.83	1.3	30
Salt_Pond_MetaG_R2_B_D2_MG_DASTool_bins_metabat.16.contigs	f__Rhodobacteraceae (UID3361)	Bacteria	46	654	332	94	537	23	0	0	0	86.56	5.2	52.17
Salt_Pond_MetaG_R2_C_D2_MG_DASTool_bins_concoct_out.47.contigs	f__Rhodobacteraceae (UID3361)	Bacteria	46	654	332 1	3	419	126	6	0	0	82.78	21.44	68.06
Salt_Pond_MetaG_R2_C_D2_MG_DASTool_bins_concoct_out.45.contigs	f__Rhodobacteraceae (UID3361)	Bacteria	46	654	332 1	6	428	114	6	0	0	81.45	19.88	49.24
Salt_Pond_MetaG_R1_C_H2O_MG_DASTool_bins_concoct_out.79.contigs	f__Rhodobacteraceae (UID3361)	Bacteria	46	654	332 1	39	468	44	3	0	0	79.51	7.81	11.32
Salt_Pond_MetaG_R1_B_D2_MG_DASTool_bins_concoct_out.51.contigs	f__Rhodobacteraceae (UID3361)	Bacteria	46	654	332 1	54	465	34	1	0	0	76.06	5.89	51.35
Salt_Pond_MetaG_R1_B_D2_MG_DASTool_bins_concoct_out.37.contigs	f__Rhodobacteraceae (UID3361)	Bacteria	46	654	332 1	65	473	16	0	0	0	75.48	2.72	37.5
Salt_Pond_MetaG_R2A_C_D1_MG_DASTool_bins_concoct_out.52.contigs	k__Archaea (UID2)	Archaea	207	145	103	0	143	2	0	0	0	100	1.94	0
Salt_Pond_MetaG_R2_A_H2O_MG_DASTool_bins_concoct_out.11.contigs	k__Archaea (UID2)	Archaea	207	149	107	21	95	28	5	0	0	87.28	23.04	88.37
Salt_Pond_MetaG_R2_restored_DShore_MG_DASTool_bins_concoct_out.12.contigs	k__Archaea (UID2)	Archaea	207	149	107	16	129	3	1	0	0	86.92	4.21	16.67
Salt_Pond_MetaG_R2A_A_D2_MG_DASTool_bins_metabat.16.contigs	k__Archaea (UID2)	Archaea	207	145	103	23	118	4	0	0	0	85.44	2.91	0
Salt_Pond_MetaG_R2_A_H2O_MG_DASTool_bins_maxbin.035.contigs	k__Archaea (UID2)	Archaea	207	149	107	18	123	8	0	0	0	85.36	2.3	0
Salt_Pond_MetaG_R2_C_H2O_MG_DASTool_bins_metabat.29.contigs	k__Archaea (UID2)	Archaea	207	149	107	18	131	0	0	0	0	84.89	0	0
Salt_Pond_MetaG_R2_B_H2O_MG_DASTool_bins_metabat.29.contigs	k__Archaea (UID2)	Archaea	207	149	107	18	131	0	0	0	0	83.8	0	0
Salt_Pond_MetaG_R2A_A_D1_MG_DASTool_bins_concoct_out.46.contigs	k__Bacteria (UID1452)	Bacteria	924	163	110	12	149	2	0	0	0	90.91	1.09	50
Salt_Pond_MetaG_R2A_C_D2_MG_DASTool_bins_concoct_out.45.contigs	k__Bacteria (UID1452)	Bacteria	924	163	110	14	130	19	0	0	0	90	10.48	21.05
Salt_Pond_MetaG_R2A_A_D1_MG_DASTool_bins_metabat.14.contigs	k__Bacteria (UID1452)	Bacteria	924	163	110	33	117	13	0	0	0	78.26	4.98	0
Salt_Pond_MetaG_R1_B_D1_MG_DASTool_bins_metabat.16.contigs	k__Bacteria (UID1453)	Bacteria	901	171	117	2	166	3	0	0	0	98.29	2.14	0
Salt_Pond_MetaG_R2A_A_D1_MG_DASTool_bins_metabat.17.contigs	k__Bacteria (UID1453)	Bacteria	901	171	117	9	159	3	0	0	0	93.16	2.56	33.33
Salt_Pond_MetaG_R2_B_D2_MG_DASTool_bins_metabat.43.contigs	k__Bacteria (UID1453)	Bacteria	901	171	117	32	103	33	3	0	0	79.58	25.53	14.29
Salt_Pond_MetaG_R2A_A_H2O_MG_DASTool_bins_metabat.49.contigs	k__Bacteria (UID1453)	Bacteria	901	171	117	29	140	2	0	0	0	77.78	1.28	0
Salt_Pond_MetaG_R2A_A_D2_MG_DASTool_bins_concoct_out.25.contigs	k__Bacteria (UID203)	Bacteria	5449	104	58	0	84	19	1	0	0	100	10.27	9.09
Salt_Pond_MetaG_R2_B_D2_MG_DASTool_bins_concoct_out.143.contigs	k__Bacteria (UID203)	Bacteria	5449	104	58	13	71	20	0	0	0	90.86	9.4	70
Salt_Pond_MetaG_R1_A_D2_MG_DASTool_bins_metabat.84.contigs	k__Bacteria (UID203)	Bacteria	5449	104	58	10	94	0	0	0	0	84.48	0	0
Salt_Pond_MetaGSF2_B_H2O_MG_DASTool_bins_metabat.39.contigs	k__Bacteria (UID203)	Bacteria	5449	102	58	11	74	17	0	0	0	84.48	8.62	0
Salt_Pond_MetaG_R1_C_D2_MG_DASTool_bins_metabat.58.contigs	k__Bacteria (UID203)	Bacteria	5449	104	58	13	91	0	0	0	0	78.74	0	0
Salt_Pond_MetaG_R2_restored_DShore_MG_DASTool_bins_concoct_out.17.contigs	k__Bacteria (UID203)	Bacteria	5449	104	58	51	53	0	0	0	0	77.59	0	0
Salt_Pond_MetaG_R2A_B_H2O_MG_DASTool_bins_metabat.42.contigs	k__Bacteria (UID203)	Bacteria	5449	103	57	52	51	0	0	0	0	75.44	0	0
Salt_Pond_MetaG_R2_A_D1_MG_DASTool_bins_concoct_out.98.contigs	k__Bacteria (UID209)	Bacteria	5443	105	59	0	105	0	0	0	0	100	0	0
Salt_Pond_MetaG_R1_B_D1_MG_DASTool_bins_metabat.58.contigs	k__Bacteria (UID209)	Bacteria	5443	105	59	0	105	0	0	0	0	100	0	0
Salt_Pond_MetaG_R1_B_D2_MG_DASTool_bins_concoct_out.120.contigs	k__Bacteria (UID209)	Bacteria	5443	105	59	6	97	2	0	0	0	96.15	2.54	50
Salt_Pond_MetaG_R2_A_D1_MG_DASTool_bins_concoct_out.119.contigs	k__Bacteria (UID209)	Bacteria	5443	105	59	4	97	4	0	0	0	95.76	1.31	0
Salt_Pond_MetaG_R2_A_D1_MG_DASTool_bins_metabat.61.contigs	k__Bacteria (UID209)	Bacteria	5443	105	59	6	99	0	0	0	0	89.83	0	0
Salt_Pond_MetaG_R2_A_D1_MG_DASTool_bins_concoct_out.93.contigs	k__Bacteria (UID209)	Bacteria	5443	105	59	14	88	3	0	0	0	79.51	2.41	33.33
Salt_Pond_MetaG_R2A_C_D2_MG_DASTool_bins_concoct_out.21.contigs	k__Bacteria (UID2142)	Bacteria	169	316	236	11	290	15	0	0	0	96.19	4.03	66.67
Salt_Pond_MetaG_R1_B_D1_MG_DASTool_bins_metabat.41.contigs	k__Bacteria (UID2142)	Bacteria	169	316	236	13	300	2	1	0	0	95.34	1.69	0
Salt_Pond_MetaGSF2_C_D2_MG_DASTool_bins_metabat.16.contigs	k__Bacteria (UID2142)	Bacteria	169	316	236	17	290	9	0	0	0	93.64	1.86	11.11
Salt_Pond_MetaG_R2A_C_D2_MG_DASTool_bins_concoct_out.41.contigs	k__Bacteria (UID2142)	Bacteria	169	316	236	26	276	14	0	0	0	91.67	5.08	14.29
Salt_Pond_MetaG_R2_restored_DShore_MG_DASTool_bins_metabat.13.contigs	k__Bacteria (UID2495)	Bacteria	2993	147	91	3	140	3	0	1	0	97.74	5.86	0
Salt_Pond_MetaG_R1_B_D2_MG_DASTool_bins_metabat.27.contigs	k__Bacteria (UID2495)	Bacteria	2993	147	91	4	137	5	1	0	0	97.6	4.62	0
Salt_Pond_MetaG_R2_restored_DShore_MG_DASTool_bins_metabat.15.contigs	k__Bacteria (UID2495)	Bacteria	2993	147	91	3	141	3	0	0	0	96.7	3.3	33.33
Salt_Pond_MetaG_R2_C_D1_MG_DASTool_bins_metabat.7.contigs	k__Bacteria (UID2495)	Bacteria	2993	147	91	4	140	3	0	0	0	96.7	3.3	0
Salt_Pond_MetaG_R2A_C_D1_MG_DASTool_bins_concoct_out.8.contigs	k__Bacteria (UID2495)	Bacteria	2993	147	91	4	140	3	0	0	0	96.7	3.3	0
Salt_Pond_MetaG_R2_A_D1_MG_DASTool_bins_metabat.7.contigs	k__Bacteria (UID2495)	Bacteria	2993	142	88	8	129	5	0	0	0	96.11	4.36	0
Salt_Pond_MetaG_R2_C_D2_MG_DASTool_bins_concoct_out.21.contigs	k__Bacteria (UID2495)	Bacteria	2993	147	91	4	140	2	1	0	0	95.6	3.36	20
Salt_Pond_MetaG_R2A_C_D2_MG_DASTool_bins_metabat.27.contigs	k__Bacteria (UID2495)	Bacteria	2993	147	91	15	126	6	0	0	0	93.71	5.56	16.67
Salt_Pond_MetaG_R2_restored_DShore_MG_DASTool_bins_concoct_out.68.contigs	k__Bacteria (UID2495)	Bacteria	2993	147	91	7	126	14	0	0	0	93.41	8.26	78.57
Salt_Pond_MetaG_R2_A_D1_MG_DASTool_bins_metabat.9.contigs	k__Bacteria (UID2495)	Bacteria	2993	142	88	11	120	11	0	0	0	93.27	11.36	45.45
Salt_Pond_MetaG_R2_A_D1_MG_DASTool_bins_concoct_out.66.contigs	k__Bacteria (UID2495)	Bacteria	2993	147	91	7	139	1	0	0	0	92.31	1.1	0
Salt_Pond_MetaG_R2_B_D2_MG_DASTool_bins_concoct_out.80.contigs	k__Bacteria (UID2495)	Bacteria	2993	143	89	10	132	1	0	0	0	92.07	1.12	0
Salt_Pond_MetaG_R1_A_D2_MG_DASTool_bins_metabat.15.contigs	k__Bacteria (UID2495)	Bacteria	2993	142	88	14	114	13	1	0	0	87.43	14.41	43.75
Salt_Pond_MetaG_R2_A_D1_MG_DASTool_bins_concoct_out.52.contigs	k__Bacteria (UID2495)	Bacteria	2993	143	89	26	114	3	0	0	0	86.5	2.31	0
Salt_Pond_MetaG_R1_A_D2_MG_DASTool_bins_concoct_out.25.contigs	k__Bacteria (UID2495)	Bacteria	2993	141	87	24	115	2	0	0	0	86.35	1.25	50
Salt_Pond_MetaG_R1_B_D2_MG_DASTool_bins_metabat.19.contigs	k__Bacteria (UID2495)	Bacteria	2993	142	88	30	102	9	0	1	0	85.41	12.04	40
Salt_Pond_MetaG_R2_restored_DShore_MG_DASTool_bins_maxbin.037.contigs	k__Bacteria (UID2495)	Bacteria	2993	147	91	15	107	24	1	0	0	85.06	18.16	11.11
Salt_Pond_MetaG_R1_B_D1_MG_DASTool_bins_metabat.49.contigs	k__Bacteria (UID2495)	Bacteria	2993	142	88	21	112	9	0	0	0	83.16	5.99	11.11
Salt_Pond_MetaG_R1_B_D2_MG_DASTool_bins_metabat.78.contigs	k__Bacteria (UID2495)	Bacteria	2993	143	89	18	124	1	0	0	0	83.08	1.12	0
Salt_Pond_MetaG_R1_C_D1_MG_DASTool_bins_concoct_out.45.contigs	k__Bacteria (UID2495)	Bacteria	2993	142	88	19	119	4	0	0	0	82.72	3.51	50
Salt_Pond_MetaG_R1_C_H2O_MG_DASTool_bins_concoct_out.16.contigs	k__Bacteria (UID2495)	Bacteria	2993	143	89	27	112	4	0	0	0	77.2	2.88	50
Salt_Pond_MetaG_R2A_C_D2_MG_DASTool_bins_concoct_out.36.contigs	k__Bacteria (UID2495)	Bacteria	2993	147	91	33	108	6	0	0	0	77.08	2.1	0
Salt_Pond_MetaGSF2_B_D2_MG_DASTool_bins_concoct_out.42.contigs	k__Bacteria (UID2565)	Bacteria	2921	143	88	2	139	2	0	0	0	97.73	2.27	0
Salt_Pond_MetaG_R1_C_D2_MG_DASTool_bins_concoct_out.36.contigs	k__Bacteria (UID2565)	Bacteria	2921	140	85	8	130	2	0	0	0	93.98	1.28	0
Salt_Pond_MetaG_R2_B_D2_MG_DASTool_bins_concoct_out.4.contigs	k__Bacteria (UID2565)	Bacteria	2921	140	85	13	122	5	0	0	0	89.73	3.6	0
Salt_Pond_MetaGSF2_C_D2_MG_DASTool_bins_concoct_out.13.contigs	k__Bacteria (UID2565)	Bacteria	2921	142	87	23	109	10	0	0	0	80.02	4.58	30
Salt_Pond_MetaGSF2_C_H2O_MG_DASTool_bins_metabat.29.contigs	k__Bacteria (UID2566)	Bacteria	525	208	136	18	162	28	0	0	0	89.34	14.84	17.86
Salt_Pond_MetaG_R2_restored_C_black_MG_DASTool_bins_metabat.13.contigs	k__Bacteria (UID2569)	Bacteria	434	278	186	4	259	15	0	0	0	98.39	6.18	13.33
Salt_Pond_MetaG_R2A_C_H2O_MG_DASTool_bins_metabat.16.contigs	k__Bacteria (UID2569)	Bacteria	434	278	186	5	266	7	0	0	0	97.85	2.6	14.29
Salt_Pond_MetaGSF2_C_D2_MG_DASTool_bins_concoct_out.17.contigs	k__Bacteria (UID2569)	Bacteria	434	278	186	4	263	11	0	0	0	97.85	4.16	18.18
Salt_Pond_MetaGSF2_B_H2O_MG_DASTool_bins_metabat.25.contigs	k__Bacteria (UID2569)	Bacteria	434	278	186	11	265	2	0	0	0	97.46	0.56	0
Salt_Pond_MetaG_R2_B_D1_MG_DASTool_bins_concoct_out.40.contigs	k__Bacteria (UID2569)	Bacteria	434	278	186	9	256	12	1	0	0	95.97	5.65	20
Salt_Pond_MetaG_R1_A_D2_MG_DASTool_bins_concoct_out.109.contigs	k__Bacteria (UID2569)	Bacteria	434	278	186	8	258	12	0	0	0	95.97	4.82	33.33
Salt_Pond_MetaG_R2A_C_D2_MG_DASTool_bins_concoct_out.34.contigs	k__Bacteria (UID2569)	Bacteria	434	278	186	13	250	15	0	0	0	94.25	5.49	13.33
Salt_Pond_MetaG_R2_restored_C_black_MG_DASTool_bins_concoct_out.43.contigs	k__Bacteria (UID2569)	Bacteria	434	278	186	26	233	18	1	0	0	90.49	7.41	52.38
Salt_Pond_MetaGSF2_C_D2_MG_DASTool_bins_concoct_out.32.contigs	k__Bacteria (UID2569)	Bacteria	434	278	186	25	238	14	1	0	0	89.73	4.85	11.76
Salt_Pond_MetaG_R2A_C_D2_MG_DASTool_bins_concoct_out.4.contigs	k__Bacteria (UID2569)	Bacteria	434	278	186	47	188	41	2	0	0	88.08	19.71	29.79
Salt_Pond_MetaG_R2_A_D1_MG_DASTool_bins_metabat.24.contigs	k__Bacteria (UID2569)	Bacteria	434	278	186	26	241	11	0	0	0	87.63	4.14	0
Salt_Pond_MetaG_R2_restored_C_black_MG_DASTool_bins_concoct_out.26.contigs	k__Bacteria (UID2569)	Bacteria	434	278	186	43	212	22	1	0	0	80.56	8.04	32
Salt_Pond_MetaG_R1_B_H2O_MG_DASTool_bins_concoct_out.13.contigs	k__Bacteria (UID2569)	Bacteria	434	278	186	51	221	6	0	0	0	80.04	1.63	50
Salt_Pond_MetaG_R1_B_D2_MG_DASTool_bins_metabat.37.contigs	k__Bacteria (UID2569)	Bacteria	434	278	186	50	207	21	0	0	0	78.37	4.37	0
Salt_Pond_MetaG_R1_A_D2_MG_DASTool_bins_concoct_out.51.contigs	k__Bacteria (UID2569)	Bacteria	434	278	186	64	203	11	0	0	0	77.76	3.92	18.18
Salt_Pond_MetaG_R2A_B_D2_MG_DASTool_bins_concoct_out.11.contigs	k__Bacteria (UID2570)	Bacteria	433	270	179	5	257	8	0	0	0	98.23	2.27	25
Salt_Pond_MetaGSF2_A_D2_MG_DASTool_bins_concoct_out.40.contigs	k__Bacteria (UID2570)	Bacteria	433	274	183	4	264	6	0	0	0	98.09	1.96	0
Salt_Pond_MetaG_R1_B_D1_MG_DASTool_bins_concoct_out.53.contigs	k__Bacteria (UID2570)	Bacteria	433	267	178	7	256	4	0	0	0	98.03	0.91	25
Salt_Pond_MetaGSF2_B_D2_MG_DASTool_bins_metabat.4.contigs	k__Bacteria (UID2570)	Bacteria	433	274	183	6	254	14	0	0	0	97.27	3.92	14.29
Salt_Pond_MetaG_R2_restored_C_black_MG_DASTool_bins_concoct_out.51.contigs	k__Bacteria (UID2570)	Bacteria	433	274	183	6	264	4	0	0	0	96.99	1.91	0
Salt_Pond_MetaG_R2_B_D1_MG_DASTool_bins_metabat.10.contigs	k__Bacteria (UID2570)	Bacteria	433	274	183	7	263	4	0	0	0	96.99	1.37	0
Salt_Pond_MetaGSF2_C_D2_MG_DASTool_bins_concoct_out.24.contigs	k__Bacteria (UID2570)	Bacteria	433	274	183	7	260	7	0	0	0	96.99	3.01	0
Salt_Pond_MetaG_R1_A_D1_MG_DASTool_bins.metabat.18.contigs	k__Bacteria (UID2570)	Bacteria	433	274	183	7	263	4	0	0	0	96.72	1.37	0
Salt_Pond_MetaGSF2_C_D2_MG_DASTool_bins_concoct_out.15.contigs	k__Bacteria (UID2570)	Bacteria	433	274	183	7	263	4	0	0	0	96.72	1.5	0
Salt_Pond_MetaG_R1_B_D1_MG_DASTool_bins_metabat.13.contigs	k__Bacteria (UID2570)	Bacteria	433	274	183	37	233	3	1	0	0	96.17	1.64	0
Salt_Pond_MetaG_R2_restored_DShore_MG_DASTool_bins_metabat.8.contigs	k__Bacteria (UID2570)	Bacteria	433	274	183	12	252	7	3	0	0	94.54	6.28	6.25
Salt_Pond_MetaGSF2_C_D2_MG_DASTool_bins_concoct_out.26.contigs	k__Bacteria (UID2570)	Bacteria	433	274	183	12	230	28	4	0	0	93.99	13.71	37.5
Salt_Pond_MetaGSF2_A_H2O_MG_DASTool_bins_concoct_out.33.contigs	k__Bacteria (UID2570)	Bacteria	433	274	183	15	251	8	0	0	0	93.17	3.87	37.5
Salt_Pond_MetaG_R2_restored_DShore_MG_DASTool_bins_metabat.11.contigs	k__Bacteria (UID2570)	Bacteria	433	274	183	24	233	16	1	0	0	92.9	7.69	15.79
Salt_Pond_MetaG_R2A_C_D2_MG_DASTool_bins_concoct_out.49.contigs	k__Bacteria (UID2570)	Bacteria	433	274	183	15	254	5	0	0	0	92.35	2.19	0
Salt_Pond_MetaG_R2A_A_D2_MG_DASTool_bins_concoct_out.59.contigs	k__Bacteria (UID2570)	Bacteria	433	265	177	29	218	18	0	0	0	89.54	6.16	11.11
Salt_Pond_MetaG_R1_B_D2_MG_DASTool_bins_metabat.14.contigs	k__Bacteria (UID2570)	Bacteria	433	274	183	44	222	8	0	0	0	88.03	3.66	12.5
Salt_Pond_MetaG_R2_A_D1_MG_DASTool_bins_metabat.10.contigs	k__Bacteria (UID2570)	Bacteria	433	274	183	48	177	46	3	0	0	87.45	20.75	43.64
Salt_Pond_MetaG_R1_C_D2_MG_DASTool_bins_metabat.30.contigs	k__Bacteria (UID2570)	Bacteria	433	274	183	28	241	5	0	0	0	86.39	1.66	20
Salt_Pond_MetaG_R1_A_D1_MG_DASTool_bins.metabat.15.contigs	k__Bacteria (UID2570)	Bacteria	433	274	183	53	195	24	2	0	0	84.57	11.21	30
Salt_Pond_MetaG_R1_A_D1_MG_DASTool_bins.metabat.6.contigs	k__Bacteria (UID2570)	Bacteria	433	274	183	42	197	32	3	0	0	83.5	12.26	0
Salt_Pond_MetaG_R2_restored_C_black_MG_DASTool_bins_concoct_out.12.contigs	k__Bacteria (UID2982)	Bacteria	88	230	148	1	226	3	0	0	0	99.32	2.03	0
Salt_Pond_MetaG_R2_restored_C_black_MG_DASTool_bins_concoct_out.57.contigs	k__Bacteria (UID2982)	Bacteria	88	230	148	34	181	15	0	0	0	85.44	8.06	46.67
Salt_Pond_MetaGSF2_C_H2O_MG_DASTool_bins_metabat.16.contigs	k__Bacteria (UID2982)	Bacteria	88	230	148	35	174	21	0	0	0	81.93	10.59	9.52
Salt_Pond_MetaG_R2A_C_H2O_MG_DASTool_bins_concoct_out.67.contigs	k__Bacteria (UID3060)	Bacteria	138	338	246	13	324	1	0	0	0	96.54	0.2	0
Salt_Pond_MetaGSF2_C_D1_MG_DASTool_bins_concoct_out.13.contigs	k__Bacteria (UID3060)	Bacteria	138	335	244	18	272	45	0	0	0	95.61	15.1	57.78
Salt_Pond_MetaGSF2_A_D2_MG_DASTool_bins_concoct_out.11.contigs	k__Bacteria (UID3060)	Bacteria	138	335	244	67	257	11	0	0	0	76.91	3.48	27.27
Salt_Pond_MetaG_R2A_C_D1_MG_DASTool_bins_maxbin.009.contigs	k__Bacteria (UID3187)	Bacteria	2258	188	117	3	179	6	0	0	0	98.29	3.47	0
Salt_Pond_MetaG_R2A_C_D1_MG_DASTool_bins_metabat.16.contigs	k__Bacteria (UID3187)	Bacteria	2258	190	119	4	184	2	0	0	0	97.2	1.68	0
Salt_Pond_MetaG_R2A_C_D2_MG_DASTool_bins_metabat.10.contigs	k__Bacteria (UID3187)	Bacteria	2258	188	117	7	172	9	0	0	0	96.31	6.41	0
Salt_Pond_MetaG_R2A_C_D2_MG_DASTool_bins_maxbin.022.contigs	k__Bacteria (UID3187)	Bacteria	2258	190	119	6	174	9	1	0	0	94.96	7.48	0
Salt_Pond_MetaG_R2A_A_D2_MG_DASTool_bins_concoct_out.10.contigs	k__Bacteria (UID3187)	Bacteria	2258	188	117	11	172	5	0	0	0	92.71	3.85	0
Salt_Pond_MetaG_R2_restored_DShore_MG_DASTool_bins_metabat.27.contigs	k__Bacteria (UID3187)	Bacteria	2258	188	117	22	162	4	0	0	0	85.77	3.42	0
Salt_Pond_MetaG_R2A_B_D1_MG_DASTool_bins_concoct_out.4.contigs	k__Bacteria (UID3187)	Bacteria	2258	188	117	26	154	7	1	0	0	84.52	6.2	0
Salt_Pond_MetaG_R1_B_H2O_MG_DASTool_bins_concoct_out.19.contigs	o__Actinomycetales (UID1572)	Bacteria	580	286	171	7	273	6	0	0	0	96.2	2.11	50
Salt_Pond_MetaG_R2A_B_H2O_MG_DASTool_bins_maxbin.029.contigs	o__Actinomycetales (UID1572)	Bacteria	580	286	171	33	193	59	1	0	0	84.65	24.16	88.71
Salt_Pond_MetaGSF2_B_H2O_MG_DASTool_bins_concoct_out.14.contigs	o__Actinomycetales (UID1572)	Bacteria	580	286	171	39	231	15	1	0	0	84.15	7.8	94.44
Salt_Pond_MetaG_R2A_A_H2O_MG_DASTool_bins_concoct_out.62.contigs	o__Actinomycetales (UID1572)	Bacteria	580	286	171	45	189	51	1	0	0	83.18	20.42	83.33
Salt_Pond_MetaGSF2_C_H2O_MG_DASTool_bins_metabat.49.contigs	o__Actinomycetales (UID1572)	Bacteria	580	286	171	51	226	9	0	0	0	82.65	3.36	77.78
Salt_Pond_MetaG_R2A_B_H2O_MG_DASTool_bins_concoct_out.69.contigs	o__Actinomycetales (UID1593)	Bacteria	69	400	198	64	332	4	0	0	0	86.63	0.93	50
Salt_Pond_MetaG_R2_restored_H2O_MG_DASTool_bins_concoct_out.34.contigs	o__Actinomycetales (UID1593)	Bacteria	69	400	198	57	334	9	0	0	0	86.56	2.38	22.22
Salt_Pond_MetaG_R2A_A_D1_MG_DASTool_bins_concoct_out.24.contigs	o__Actinomycetales (UID1663)	Bacteria	488	310	185	20	277	13	0	0	0	92.58	4.75	61.54
Salt_Pond_MetaG_R2_restored_H2O_MG_DASTool_bins_concoct_out.44.contigs	o__Actinomycetales (UID1663)	Bacteria	488	310	185	45	254	8	0	3	0	88.54	4.32	50
Salt_Pond_MetaG_R2_restored_H2O_MG_DASTool_bins_maxbin.002.contigs	o__Actinomycetales (UID1663)	Bacteria	488	310	185	60	247	3	0	0	0	83.39	1.62	33.33
Salt_Pond_MetaG_R2_A_D1_MG_DASTool_bins_maxbin.001.contigs	o__Actinomycetales (UID1663)	Bacteria	488	310	185	51	250	9	0	0	0	81.57	3.15	66.67
Salt_Pond_MetaG_R2_restored_H2O_MG_DASTool_bins_maxbin.017.contigs	o__Actinomycetales (UID1663)	Bacteria	488	310	185	70	232	8	0	0	0	79.6	3.33	0
Salt_Pond_MetaG_R1_A_D1_MG_DASTool_bins.metabat.51.contigs	o__Clostridiales (UID1120)	Bacteria	304	247	141	0	245	2	0	0	0	100	1.06	0
Salt_Pond_MetaG_R1_A_D2_MG_DASTool_bins_metabat.50.contigs	o__Clostridiales (UID1120)	Bacteria	304	247	141	7	238	2	0	0	0	99.16	1.06	0
Salt_Pond_MetaG_R1_B_D2_MG_DASTool_bins_metabat.63.contigs	o__Clostridiales (UID1120)	Bacteria	304	247	141	2	244	1	0	0	0	98.58	0.71	0
Salt_Pond_MetaG_R1_C_D2_MG_DASTool_bins_concoct_out.85.contigs	o__Clostridiales (UID1120)	Bacteria	304	250	143	5	241	4	0	0	0	97.32	1.25	25
Salt_Pond_MetaG_R1_A_D2_MG_DASTool_bins_metabat.27.contigs	o__Clostridiales (UID1120)	Bacteria	304	247	141	7	238	2	0	0	0	96.81	0.95	50
Salt_Pond_MetaG_R1_A_D2_MG_DASTool_bins_metabat.48.contigs	o__Clostridiales (UID1120)	Bacteria	304	247	141	42	200	5	0	0	0	91.97	2.48	20
Salt_Pond_MetaG_R1_C_D1_MG_DASTool_bins_maxbin.047.contigs	o__Clostridiales (UID1120)	Bacteria	304	247	141	31	159	57	0	0	0	85.63	24.52	38.6
Salt_Pond_MetaG_R1_A_D1_MG_DASTool_bins.concoct_out.9.contigs	o__Clostridiales (UID1120)	Bacteria	304	250	143	49	193	8	0	0	0	80.86	2.89	50
Salt_Pond_MetaG_R2A_A_H2O_MG_DASTool_bins_metabat.20.contigs	o__Oceanospirillales (UID4446)	Bacteria	43	529	233	27	482	20	0	0	0	93.35	3.84	20
Salt_Pond_MetaG_R2A_C_H2O_MG_DASTool_bins_metabat.4.contigs	o__Oceanospirillales (UID4446)	Bacteria	43	529	233	93	422	14	0	0	0	89.85	1.43	64.29
Salt_Pond_MetaG_R2_A_D1_MG_DASTool_bins_concoct_out.35.contigs	o__Rhizobiales (UID3654)	Bacteria	92	481	319	27	448	6	0	0	0	93.55	1.45	16.67
Salt_Pond_MetaG_R2A_A_D2_MG_DASTool_bins_concoct_out.37.contigs	p__Actinobacteria (UID1454)	Bacteria	732	199	116	5	192	2	0	0	0	97.41	0.86	50
Salt_Pond_MetaG_R2A_C_D2_MG_DASTool_bins_concoct_out.10.contigs	p__Actinobacteria (UID1454)	Bacteria	732	199	116	6	190	3	0	0	0	96.55	2.16	0
Salt_Pond_MetaG_R2A_C_D2_MG_DASTool_bins_concoct_out.16.contigs	p__Actinobacteria (UID1454)	Bacteria	732	199	116	47	151	1	0	0	0	81.58	0.86	0
Salt_Pond_MetaG_R2_C_D1_MG_DASTool_bins_concoct_out.71.contigs	p__Bacteroidetes (UID2591)	Bacteria	364	298	198	0	295	3	0	0	0	100	1.52	0
Salt_Pond_MetaG_R2_restored_C_black_MG_DASTool_bins_metabat.2.contigs	p__Bacteroidetes (UID2591)	Bacteria	364	298	198	2	286	8	1	1	0	98.99	5.33	0
Salt_Pond_MetaG_R2_C_D1_MG_DASTool_bins_concoct_out.7.contigs	p__Bacteroidetes (UID2591)	Bacteria	364	298	198	5	288	5	0	0	0	97.98	2.53	0
Salt_Pond_MetaG_R1_C_D1_MG_DASTool_bins_metabat.19.contigs	p__Bacteroidetes (UID2591)	Bacteria	364	302	202	11	290	1	0	0	0	95.17	0.5	0
Salt_Pond_MetaG_R1_B_D1_MG_DASTool_bins_metabat.28.contigs	p__Bacteroidetes (UID2591)	Bacteria	364	302	202	12	286	4	0	0	0	94.68	0.78	0
Salt_Pond_MetaG_R1_B_D2_MG_DASTool_bins_concoct_out.86.contigs	p__Bacteroidetes (UID2591)	Bacteria	364	302	202	23	277	2	0	0	0	91.42	0.99	0
Salt_Pond_MetaG_R2_C_D1_MG_DASTool_bins_concoct_out.88.contigs	p__Bacteroidetes (UID2591)	Bacteria	364	298	198	57	230	11	0	0	0	79.49	5.3	0
Salt_Pond_MetaG_R2_B_D2_MG_DASTool_bins_metabat.20.contigs	p__Bacteroidetes (UID2605)	Bacteria	350	316	210	6	300	10	0	0	0	99.44	3.6	0
Salt_Pond_MetaG_R2_C_D1_MG_DASTool_bins_concoct_out.98.contigs	p__Bacteroidetes (UID2605)	Bacteria	350	316	210	32	272	12	0	0	0	91.09	4.21	8.33
Salt_Pond_MetaG_R1_A_D2_MG_DASTool_bins_metabat.31.contigs	p__Bacteroidetes (UID2605)	Bacteria	350	316	210	27	281	8	0	0	0	89.05	2.33	0
Salt_Pond_MetaG_R2A_B_D2_MG_DASTool_bins_concoct_out.47.contigs	p__Bacteroidetes (UID2605)	Bacteria	350	316	210	46	256	14	0	0	0	86.49	4.29	7.14
Salt_Pond_MetaG_R1_A_D2_MG_DASTool_bins_metabat.36.contigs	p__Bacteroidetes (UID2605)	Bacteria	350	316	210	59	252	5	0	0	0	80.88	2.06	0
Salt_Pond_MetaG_R2_C_D2_MG_DASTool_bins_concoct_out.104.contigs	p__Bacteroidetes (UID2605)	Bacteria	350	316	210	55	247	13	1	0	0	80.7	3.48	0
Salt_Pond_MetaG_R1_A_D2_MG_DASTool_bins_concoct_out.21.contigs	p__Euryarchaeota (UID49)	Archaea	95	228	153	4	219	5	0	0	0	98.37	3.27	0
Salt_Pond_MetaG_R1_A_D1_MG_DASTool_bins.metabat.47.contigs	p__Firmicutes (UID241)	Bacteria	930	207	114	2	204	1	0	0	0	98.68	0.44	0
Salt_Pond_MetaG_R2_B_D2_MG_DASTool_bins_metabat.52.contigs	p__Firmicutes (UID241)	Bacteria	930	207	114	4	197	6	0	0	0	98.1	2.07	0
Salt_Pond_MetaG_R1_C_D2_MG_DASTool_bins_metabat.40.contigs	p__Firmicutes (UID241)	Bacteria	930	207	114	4	202	1	0	0	0	98.1	0.44	0
Salt_Pond_MetaG_R1_A_D2_MG_DASTool_bins_metabat.45.contigs	p__Firmicutes (UID241)	Bacteria	930	209	115	29	163	16	1	0	0	88.33	11.75	31.58
Salt_Pond_MetaG_R1_A_D2_MG_DASTool_bins_concoct_out.1.contigs	p__Firmicutes (UID241)	Bacteria	930	207	114	33	159	15	0	0	0	81.38	6.01	20
Salt_Pond_MetaG_R1_B_D1_MG_DASTool_bins_concoct_out.59.contigs	p__Firmicutes (UID241)	Bacteria	930	209	115	41	136	30	2	0	0	79.68	20.23	38.89
Salt_Pond_MetaG_R1_B_D2_MG_DASTool_bins_concoct_out.73.contigs	p__Firmicutes (UID241)	Bacteria	930	209	115	38	149	21	1	0	0	76.23	5.55	25
Salt_Pond_MetaG_R2_restored_DShore_MG_DASTool_bins_concoct_out.21.contigs	p__Proteobacteria (UID3214)	Bacteria	2231	190	119	6	166	18	0	0	0	97.34	10.77	11.11
Salt_Pond_MetaG_R1_A_D1_MG_DASTool_bins.concoct_out.54.contigs	p__Proteobacteria (UID3214)	Bacteria	2231	190	119	13	151	26	0	0	0	90.7	12.75	30.77
Salt_Pond_MetaG_R2A_C_D1_MG_DASTool_bins_concoct_out.15.contigs	s__algicola (UID2846)	Bacteria	47	571	303	10	547	14	0	0	0	97.98	2.61	0
Salt_Pond_MetaG_R2_C_D2_MG_DASTool_bins_concoct_out.100.contigs	s__algicola (UID2846)	Bacteria	47	571	303	10	547	10	4	0	0	97.36	3.4	4.55
Salt_Pond_MetaG_R2A_A_D2_MG_DASTool_bins_metabat.7.contigs	s__algicola (UID2846)	Bacteria	47	571	303	18	526	26	1	0	0	97.11	5.42	0
Salt_Pond_MetaG_R2A_B_H2O_MG_DASTool_bins_concoct_out.59.contigs	s__algicola (UID2846)	Bacteria	47	571	303	32	441	96	1	1	0	92.24	20.29	83.81
Salt_Pond_MetaG_R1_B_D2_MG_DASTool_bins_metabat.34.contigs	s__algicola (UID2846)	Bacteria	47	571	303	55	486	29	1	0	0	89.62	4.6	25
Salt_Pond_MetaG_R2A_B_H2O_MG_DASTool_bins_concoct_out.80.contigs	s__algicola (UID2846)	Bacteria	47	571	303	57	413	101	0	0	0	86.81	19.19	86.14
Salt_Pond_MetaG_R2A_A_H2O_MG_DASTool_bins_concoct_out.78.contigs	s__algicola (UID2846)	Bacteria	47	571	303	87	427	54	3	0	0	85.6	12.5	73.02
Salt_Pond_MetaGSF2_B_D1_MG_DASTool_bins_concoct_out.44.contigs	s__algicola (UID2846)	Bacteria	47	571	303	90	428	51	1	1	0	83.2	8.99	50
Salt_Pond_MetaGSF2_A_H2O_MG_DASTool_bins_metabat.28.contigs	s__algicola (UID2846)	Bacteria	47	571	303	75	477	19	0	0	0	82.31	3.11	47.37
Salt_Pond_MetaGSF2_B_H2O_MG_DASTool_bins_metabat.28.contigs	s__algicola (UID2846)	Bacteria	47	571	303 1	17	396	52	6	0	0	77.17	10.16	28.57
Salt_Pond_MetaG_R1_B_H2O_MG_DASTool_bins_metabat.11.contigs	s__algicola (UID2847)	Bacteria	33	496	263	3	491	2	0	0	0	99.11	0.57	0
Salt_Pond_MetaG_R1_B_D1_MG_DASTool_bins_concoct_out.89.contigs	s__algicola (UID2847)	Bacteria	33	496	263	9	464	22	1	0	0	97.91	4.04	0
Salt_Pond_MetaG_R1_A_H2O_MG_DASTool_bins_concoct_out.2.contigs	s__algicola (UID2847)	Bacteria	33	496	263	12	471	13	0	0	0	96.45	2.85	23.08
Salt_Pond_MetaG_R2A_A_D1_MG_DASTool_bins_concoct_out.42.contigs	s__algicola (UID2847)	Bacteria	33	496	263	68	410	18	0	0	0	86.65	2.89	50
Salt_Pond_MetaG_R1_A_H2O_MG_DASTool_bins_metabat.6.contigs	s__algicola (UID2847)	Bacteria	33	496	263	91	395	10	0	0	0	79.65	1.55	20
Salt_Pond_MetaG_R1_B_D2_MG_DASTool_bins_concoct_out.87.contigs	s__algicola (UID2847)	Bacteria	33	496	263	87	385	23	1	0	0	77.04	4	11.54
