# Supplementary material for: Microbial drivers of methane emissions from unrestored industrial salt ponds
Source: ISME J. 2021 Jul 28;16(1):284–95. doi: 10.1038/s41396-021-01067-w (PMC8692437; doi:10.1038/s41396-021-01067-w)
Supplement: Supplementary file 4 — Table S3: Table of 532 carbon, nitrogen, phosphorus, and sulfur cycling KOs [file 41396_2021_1067_MOESM4_ESM.xlsx]

## Sheet: Supplement Table 2 - Gene ontol
	L1	L2	L3	L4	KO	gene	fxn	EC	sm_name	mid_name
0	Carbon	Sugars	C_sug_sucr		K00847	scrK	fructokinase	[EC:2.7.1.4]	K00847 C_sug_sucr scrK	K00847 C_sug_sucr ( scrK ) fructokinase
1	Carbon	Sugars	C_sug_sucr		K00012	UGDH, ugd	UDPglucose 6-dehydrogenase	[EC:1.1.1.22]	K00012 C_sug_sucr UGDH	K00012 C_sug_sucr ( UGDH ) UDPglucose 6-dehyd
2	Carbon	Sugars	C_sug_sucr		K12447	USP	UDP-sugar pyrophosphorylase	[EC:2.7.7.64]	K12447 C_sug_sucr USP	K12447 C_sug_sucr ( USP ) UDP-sugar pyrophos
3	Carbon	Sugars	C_sug_sucr		K06859	pgi1	glucose-6-phosphate isomerase, archaeal	[EC:5.3.1.9]	K06859 C_sug_sucr pgi1	K06859 C_sug_sucr ( pgi1 ) glucose-6-phosphat
4	Carbon	Sugars	C_sug_sucr		K01835	pgm	phosphoglucomutase	[EC:5.4.2.2]	K01835 C_sug_sucr pgm	K01835 C_sug_sucr ( pgm ) phosphoglucomutase
5	Carbon	Sugars	C_sug_sucr		K01810	GPI, pgi	glucose-6-phosphate isomerase	[EC:5.3.1.9]	K01810 C_sug_sucr GPI,	K01810 C_sug_sucr ( GPI, ) glucose-6-phosphat
6	Carbon	Sugars	C_sug_sucr		K01835	pgm	phosphoglucomutase	[EC:5.4.2.2]	K01835 C_sug_sucr pgm	K01835 C_sug_sucr ( pgm ) phosphoglucomutase
7	Carbon	Sugars	C_sug_sucr		K00846	KHK	ketohexokinase	[EC:2.7.1.3]	K00846 C_sug_sucr KHK	K00846 C_sug_sucr ( KHK ) ketohexokinase
8	Carbon	Sugars	C_sug_sucr		K04041	fbp3	fructose-1,6-bisphosphatase III	[EC:3.1.3.11]	K04041 C_sug_sucr fbp3	K04041 C_sug_sucr ( fbp3 ) fructose-1,6-bisph
9	Carbon	Sugars	C_sug_sucr		K01623	ALDO	fructose-bisphosphate aldolase, class I	[EC:4.1.2.13]	K01623 C_sug_sucr ALDO	K01623 C_sug_sucr ( ALDO ) fructose-bisphosph
10	Carbon	Sugars	C_sug_sucr		K11645	fbaB	fructose-bisphosphate aldolase, class I	[EC:4.1.2.13]	K11645 C_sug_sucr fbaB	K11645 C_sug_sucr ( fbaB ) fructose-bisphosph
11	Carbon	Sugars	C_sug_sucr		K01624	FBA, fbaA	fructose-bisphosphate aldolase, class II	[EC:4.1.2.13]	K01624 C_sug_sucr FBA,	K01624 C_sug_sucr ( FBA, ) fructose-bisphosph
12	Carbon	Sugars	C_sug_lact		K12308	bgaB, lacA	beta-galactosidase	[EC:3.2.1.23]	K12308 C_sug_lact bgaB	K12308 C_sug_lact ( bgaB ) beta-galactosidase
13	Carbon	Sugars	C_sug_lact		K01819	lacA, lacB	galactose-6-phosphate isomerase	[EC:5.3.1.26]	K01819 C_sug_lact lacA	K01819 C_sug_lact ( lacA ) galactose-6-phosph
14	Carbon	Sugars	C_sug_lact		K00917	lacC	tagatose 6-phosphate kinase	[EC:2.7.1.144]	K00917 C_sug_lact lacC	K00917 C_sug_lact ( lacC ) tagatose 6-phospha
15	Carbon	Sugars	C_sug_lact		K01635	lacD	tagatose 1,6-diphosphate aldolase	[EC:4.1.2.40]	K01635 C_sug_lact lacD	K01635 C_sug_lact ( lacD ) tagatose 1,6-dipho
16	Carbon	Sugars	C_sug_lact		K01190	lacZ	beta-galactosidase	[EC:3.2.1.23]	K01190 C_sug_lact lacZ	K01190 C_sug_lact ( lacZ ) beta-galactosidase
17	Carbon	Sugars	C_sug_gal		K01785	galM, GALM	aldose 1-epimerase	[EC:5.1.3.3]	K01785 C_sug_gal galM	K01785 C_sug_gal ( galM ) aldose 1-epimerase
18	Carbon	Sugars	C_sug_gal		K00849	galK	galactokinase	[EC:2.7.1.6]	K00849 C_sug_gal galK	K00849 C_sug_gal ( galK ) galactokinase
19	Carbon	Sugars	C_sug_gal		K00965	galT, GALT	UDPglucose--hexose-1-phosphate uridylyltransferase	[EC:2.7.7.12]	K00965 C_sug_gal galT	K00965 C_sug_gal ( galT ) UDPglucose--hexose
20	Carbon	Sugars	C_sug_gal		K01784	galE, GALE	UDP-glucose 4-epimerase	[EC:5.1.3.2]	K01784 C_sug_gal galE	K01784 C_sug_gal ( galE ) UDP-glucose 4-epim
21	Carbon	Sugars	C_sug_gal		K01835	pgm	phosphoglucomutase	[EC:5.4.2.2]	K01835 C_sug_gal pgm	K01835 C_sug_gal ( pgm ) phosphoglucomutase
22	Carbon	Sugars	C_sug_gal		K00035	gal	D-galactose 1-dehydrogenase	[EC:1.1.1.48]	K00035 C_sug_gal gal	K00035 C_sug_gal ( gal ) D-galactose 1-dehy
23	Carbon	Sugars	C_sug_treh		K01194	treA, treF	alpha,alpha-trehalase	[EC:3.2.1.28]	K01194 C_sug_treh treA	K01194 C_sug_treh ( treA ) alpha,alpha-trehal
24	Carbon	Sugars	C_sug_treh		K01226	treC	trehalose-6-phosphate hydrolase	[EC:3.2.1.93]	K01226 C_sug_treh treC	K01226 C_sug_treh ( treC ) trehalose-6-phosph
25	Carbon	Sugars	C_sug_treh		K00845	glk	glucokinase	[EC:2.7.1.2]	K00845 C_sug_treh glk	K00845 C_sug_treh ( glk ) glucokinase
26	Carbon	Sugars	C_sug_rham		K01820	rhaA	L-rhamnose isomerase / sugar isomerase	[EC:5.3.1.14 5.3.1.-]	K01820 C_sug_rham rhaA	K01820 C_sug_rham ( rhaA ) L-rhamnose isomera
27	Carbon	Sugars	C_sug_rham		K00848	rhaB	rhamnulokinase	[EC:2.7.1.5]	K00848 C_sug_rham rhaB	K00848 C_sug_rham ( rhaB ) rhamnulokinase
28	Carbon	Sugars	C_sug_rham		K01629	rhaD	rhamnulose-1-phosphate aldolase	[EC:4.1.2.19]	K01629 C_sug_rham rhaD	K01629 C_sug_rham ( rhaD ) rhamnulose-1-phosp
29	Carbon	Sugars	C_sug_rham		K18337	LRA1	L-rhamnose 1-dehydrogenase	[EC:1.1.1.173]	K18337 C_sug_rham LRA1	K18337 C_sug_rham ( LRA1 ) L-rhamnose 1-dehyd
30	Carbon	Sugars	C_sug_rham		K18338	LRA2	L-rhamnono-1,4-lactonase	[EC:3.1.1.65]	K18338 C_sug_rham LRA2	K18338 C_sug_rham ( LRA2 ) L-rhamnono-1,4-lac
31	Carbon	Sugars	C_sug_rham		K12661	LRA3, yfaW	L-rhamnonate dehydratase	[EC:4.2.1.90]	K12661 C_sug_rham LRA3	K12661 C_sug_rham ( LRA3 ) L-rhamnonate dehyd
32	Carbon	Sugars	C_sug_rham		K18339	LRA4	2-keto-3-deoxy-L-rhamnonate aldolase	[EC:4.1.2.53]	K18339 C_sug_rham LRA4	K18339 C_sug_rham ( LRA4 ) 2-keto-3-deoxy-L-r
33	Carbon	Sugars	C_sug_rham		K01813	rhaA	L-rhamnose isomerase	[EC:5.3.1.14]	K01813 C_sug_rham rhaA	K01813 C_sug_rham ( rhaA ) L-rhamnose isomera
34	Carbon	Sugars	C_sug_arab		K05305	FUK	fucokinase	[EC:2.7.1.52]	K05305 C_sug_arab FUK	K05305 C_sug_arab ( FUK ) fucokinase
35	Carbon	Sugars	C_sug_arab		K01818	fucI	L-fucose isomerase	[EC:5.3.1.25]	K01818 C_sug_arab fucI	K01818 C_sug_arab ( fucI ) L-fucose isomerase
36	Carbon	Sugars	C_sug_arab		K00879	fucK	L-fuculokinase	[EC:2.7.1.51]	K00879 C_sug_arab fucK	K00879 C_sug_arab ( fucK ) L-fuculokinase
37	Carbon	Sugars	C_sug_arab		K01628	fucA	L-fuculose-phosphate aldolase	[EC:4.1.2.17]	K01628 C_sug_arab fucA	K01628 C_sug_arab ( fucA ) L-fuculose-phospha
38	Carbon	Sugars	C_sug_arab		K18334	fucD	L-fuconate dehydratase	[EC:4.2.1.68]	K18334 C_sug_arab fucD	K18334 C_sug_arab ( fucD ) L-fuconate dehydra
39	Carbon	Sugars	C_sug_arab		K18335	K18335	2-keto-3-deoxy-L-fuconate dehydrogenase	[EC:1.1.1.-]	K18335 C_sug_arab K183	K18335 C_sug_arab ( K183 ) 2-keto-3-deoxy-L-f
40	Carbon	Sugars	C_sug_arab		K18336	K18336	2,4-diketo-3-deoxy-L-fuconate hydrolase		K18336 C_sug_arab K183	K18336 C_sug_arab ( K183 ) 2,4-diketo-3-deoxy
41	Carbon	Sugars	C_sug_arab		K01804	araA	L-arabinose isomerase	[EC:5.3.1.4]	K01804 C_sug_arab araA	K01804 C_sug_arab ( araA ) L-arabinose isomer
42	Carbon	Sugars	C_sug_arab		K00853	araB	L-ribulokinase	[EC:2.7.1.16]	K00853 C_sug_arab araB	K00853 C_sug_arab ( araB ) L-ribulokinase
43	Carbon	Sugars	C_sug_arab		K13875	araC	L-arabonate dehydrase	[EC:4.2.1.25]	K13875 C_sug_arab araC	K13875 C_sug_arab ( araC ) L-arabonate dehydr
44	Carbon	Sugars	C_sug_arab		K17738	ARD	D-arabinitol 2-dehydrogenase	[EC:1.1.1.250]	K17738 C_sug_arab ARD	K17738 C_sug_arab ( ARD ) D-arabinitol 2-deh
45	Carbon	Sugars	C_sug_arab		K17818	ARD1	D-arabinitol dehydrogenase (NADP+)	[EC:1.1.1.287]	K17818 C_sug_arab ARD1	K17818 C_sug_arab ( ARD1 ) D-arabinitol dehyd
46	Carbon	Sugars	C_sug_arab		K00007	dalD	D-arabinitol 4-dehydrogenase	[EC:1.1.1.11]	K00007 C_sug_arab dalD	K00007 C_sug_arab ( dalD ) D-arabinitol 4-deh
47	Carbon	Sugars	C_sug_arab		K18124	gdh2, gdhA	glucose/galactose 1-dehydrogenase (NADP+)	[EC:1.1.1.360]	K18124 C_sug_arab gdh2	K18124 C_sug_arab ( gdh2 ) glucose/galactose
48	Carbon	Polymers	C_poly_starch		K01176	amyA, malS	alpha-amylase	[EC:3.2.1.1]	K01176 C_poly_starch amyA	K01176 C_poly_starch ( amyA ) alpha-amylase
49	Carbon	Polymers	C_poly_starch		K07405	E3.2.1.1A	alpha-amylase	[EC:3.2.1.1]	K07405 C_poly_starch E3.2	K07405 C_poly_starch ( E3.2 ) alpha-amylase
50	Carbon	Polymers	C_poly_starch		K01177	E3.2.1.2	beta-amylase	[EC:3.2.1.2]	K01177 C_poly_starch E3.2	K01177 C_poly_starch ( E3.2 ) beta-amylase
51	Carbon	Polymers	C_poly_starch		K01178	E3.2.1.3	glucoamylase	[EC:3.2.1.3]	K01178 C_poly_starch E3.2	K01178 C_poly_starch ( E3.2 ) glucoamylase
52	Carbon	Polymers	C_poly_starch		K01182	E3.2.1.10	oligo-1,6-glucosidase	[EC:3.2.1.10]	K01182 C_poly_starch E3.2	K01182 C_poly_starch ( E3.2 ) oligo-1,6-glucosid
53	Carbon	Polymers	C_poly_starch		K01196	AGL	glycogen debranching enzyme	[EC:2.4.1.25 3.2.1.33]	K01196 C_poly_starch AGL	K01196 C_poly_starch ( AGL ) glycogen debranchi
54	Carbon	Polymers	C_poly_cellul		K01225	E3.2.1.91	cellulose 1,4-beta-cellobiosidase	[EC:3.2.1.91]	K01225 C_poly_cellul E3.2	K01225 C_poly_cellul ( E3.2 ) cellulose 1,4-beta
55	Carbon	Polymers	C_poly_cellul		K01179	E3.2.1.4	endoglucanase	[EC:3.2.1.4]	K01179 C_poly_cellul E3.2	K01179 C_poly_cellul ( E3.2 ) endoglucanase
56	Carbon	Polymers	C_poly_cellul		K19356	EGLD	cellulase	[EC:3.2.1.4]	K19356 C_poly_cellul EGLD	K19356 C_poly_cellul ( EGLD ) cellulase
57	Carbon	Polymers	C_poly_cellul		K19357	CELB	cellulase	[EC:3.2.1.4]	K19357 C_poly_cellul CELB	K19357 C_poly_cellul ( CELB ) cellulase
58	Carbon	Polymers	C_poly_hemi		K15920	XYL4	beta-D-xylosidase 4	[EC:3.2.1.37]	K15920 C_poly_hemi XYL4	K15920 C_poly_hemi ( XYL4 ) beta-D-xylosidase
59	Carbon	Polymers	C_poly_hemi		K01198	xynB	xylan 1,4-beta-xylosidase	[EC:3.2.1.37]	K01198 C_poly_hemi xynB	K01198 C_poly_hemi ( xynB ) xylan 1,4-beta-xyl
60	Carbon	Polymers	C_poly_hemi		K15921	xynD	arabinoxylan arabinofuranohydrolase	[EC:3.2.1.55]	K15921 C_poly_hemi xynD	K15921 C_poly_hemi ( xynD ) arabinoxylan arabi
61	Carbon	Polymers	C_poly_xylos		K00854	xylB, XYLB	xylulokinase	[EC:2.7.1.17]	K00854 C_poly_xylos xylB	K00854 C_poly_xylos ( xylB ) xylulokinase
62	Carbon	Polymers	C_poly_xylos		K01805	xylA	xylose isomerase	[EC:5.3.1.5]	K01805 C_poly_xylos xylA	K01805 C_poly_xylos ( xylA ) xylose isomerase
63	Carbon	Polymers	C_poly_xylos		K17743	XR	D-xylose reductase	[EC:1.1.1.307]	K17743 C_poly_xylos XR	K17743 C_poly_xylos ( XR ) D-xylose reductase
64	Carbon	Polymers	C_poly_xylos		K03331	DCXR	L-xylulose reductase	[EC:1.1.1.10]	K03331 C_poly_xylos DCXR	K03331 C_poly_xylos ( DCXR ) L-xylulose reducta
65	Carbon	Polymers	C_poly_xylos		K00880	lyxK	L-xylulokinase	[EC:2.7.1.53]	K00880 C_poly_xylos lyxK	K00880 C_poly_xylos ( lyxK ) L-xylulokinase
66	Carbon	Polymers	C_poly_xylos		K05351	E1.1.1.9	D-xylulose reductase	[EC:1.1.1.9]	K05351 C_poly_xylos E1.1	K05351 C_poly_xylos ( E1.1 ) D-xylulose reducta
67	Carbon	Polymers	C_poly_xylos		K14273	xdh	xylose dehydrogenase (NAD/NADP)		K14273 C_poly_xylos xdh	K14273 C_poly_xylos ( xdh ) xylose dehydrogena
68	Carbon	Polymers	C_poly_xylos		K14274	K14274	D-xylonolactonase		K14274 C_poly_xylos K142	K14274 C_poly_xylos ( K142 ) D-xylonolactonase
69	Carbon	Polymers	C_poly_xylos		K14275	xad	D-xylonate dehydratase		K14275 C_poly_xylos xad	K14275 C_poly_xylos ( xad ) D-xylonate dehydra
70	Carbon	Polymers	C_poly_chitin		K01183	E3.2.1.14	chitinase	[EC:3.2.1.14]	K01183 C_poly_chitin E3.2	K01183 C_poly_chitin ( E3.2 ) chitinase
71	Carbon	Polymers	C_poly_chitin		K13381	chiA	bifunctional chitinase/lysozyme	[EC:3.2.1.14 3.2.1.17]	K13381 C_poly_chitin chiA	K13381 C_poly_chitin ( chiA ) bifunctional chiti
72	Carbon	Polymers	C_poly_chitin		K18675	chbP	N,N'-diacetylchitobiose phosphorylase	[EC:2.4.1.280]	K18675 C_poly_chitin chbP	K18675 C_poly_chitin ( chbP ) N,N'-diacetylchito
73	Carbon	Polymers	C_poly_chitin		K01452	E3.5.1.41	chitin deacetylase	[EC:3.5.1.41]	K01452 C_poly_chitin E3.5	K01452 C_poly_chitin ( E3.5 ) chitin deacetylase
74	Carbon	Polymers	C_poly_chitin		K01233	csn	chitosanase	[EC:3.2.1.132]	K01233 C_poly_chitin csn	K01233 C_poly_chitin ( csn ) chitosanase
75	Carbon	Polymers	C_poly_chitin		K01443	nagA, AMDHD2	N-acetylglucosamine-6-phosphate deacetylase	[EC:3.5.1.25]	K01443 C_poly_chitin nagA	K01443 C_poly_chitin ( nagA ) N-acetylglucosamin
76	Carbon	Polymers	C_poly_chitin		K18676	gspK	glucosamine kinase	[EC:2.7.1.8]	K18676 C_poly_chitin gspK	K18676 C_poly_chitin ( gspK ) glucosamine kinase
77	Carbon	Polymers	C_poly_pectin		K01051	E3.1.1.11	pectinesterase	[EC:3.1.1.11]	K01051 C_poly_pectin E3.1	K01051 C_poly_pectin ( E3.1 ) pectinesterase
78	Carbon	Polymers	C_poly_pectin		K01728	pel	pectate lyase	[EC:4.2.2.2]	K01728 C_poly_pectin pel	K01728 C_poly_pectin ( pel ) pectate lyase
79	Carbon	Polymers	C_poly_pectin		K01731	pelW	pectate disaccharide-lyase	[EC:4.2.2.9]	K01731 C_poly_pectin pelW	K01731 C_poly_pectin ( pelW ) pectate disacchari
80	Carbon	Polymers	C_poly_pectin		K19551	pelC	pectate lyase C	[EC:4.2.2.2 4.2.2.10]	K19551 C_poly_pectin pelC	K19551 C_poly_pectin ( pelC ) pectate lyase C
81	Carbon	Polymers	C_poly_pectin		K01730	ogl	oligogalacturonide lyase	[EC:4.2.2.6]	K01730 C_poly_pectin ogl	K01730 C_poly_pectin ( ogl ) oligogalacturonide
82	Carbon	Polymers	C_poly_pectin		K01812	uxaC	glucuronate isomerase	[EC:5.3.1.12]	K01812 C_poly_pectin uxaC	K01812 C_poly_pectin ( uxaC ) glucuronate isomer
83	Carbon	Polymers	C_poly_lignin		K15060	ligX	5,5'-dehydrodivanillate O-demethylase		K15060 C_poly_lignin ligX	K15060 C_poly_lignin ( ligX ) 5,5'-dehydrodivani
84	Carbon	Polymers	C_poly_lignin		K15061	ligZ	OH-DDVA oxygenase		K15061 C_poly_lignin ligZ	K15061 C_poly_lignin ( ligZ ) OH-DDVA oxygenase
85	Carbon	Polymers	C_poly_lignin		K15062	ligY	OH-DDVA meta-cleavage compound hydrolase		K15062 C_poly_lignin ligY	K15062 C_poly_lignin ( ligY ) OH-DDVA meta-cleav
86	Carbon	Polymers	C_poly_lignin		K15063	ligW	5-carboxyvanillate decarboxylase		K15063 C_poly_lignin ligW	K15063 C_poly_lignin ( ligW ) 5-carboxyvanillate
87	Carbon	Polymers	C_poly_lignin		K03862	vanA	vanillate O-demethylase monooxygenase subunit	[EC:1.14.13.82]	K03862 C_poly_lignin vanA	K03862 C_poly_lignin ( vanA ) vanillate O-demeth
88	Carbon	Polymers	C_poly_lignin		K03863	vanB	vanillate O-demethylase ferredoxin subunit	[EC:1.14.13.82]	K03863 C_poly_lignin vanB	K03863 C_poly_lignin ( vanB ) vanillate O-demeth
89	Carbon	Polymers	C_poly_lignin		K04100	ligA	protocatechuate 4,5-dioxygenase, alpha chain	[EC:1.13.11.8]	K04100 C_poly_lignin ligA	K04100 C_poly_lignin ( ligA ) protocatechuate 4,
90	Carbon	Polymers	C_poly_lignin		K04101	ligB	protocatechuate 4,5-dioxygenase, beta chain	[EC:1.13.11.8]	K04101 C_poly_lignin ligB	K04101 C_poly_lignin ( ligB ) protocatechuate 4,
91	Carbon	Polymers	C_poly_lignin		K10219	ligC	2-hydroxy-4-carboxymuconate semialdehyde hemiacetal dehydrogenase	[EC:1.1.1.312]	K10219 C_poly_lignin ligC	K10219 C_poly_lignin ( ligC ) 2-hydroxy-4-carbox
92	Carbon	Polymers	C_poly_lignin		K10221	ligI	2-pyrone-4,6-dicarboxylate lactonase	[EC:3.1.1.57]	K10221 C_poly_lignin ligI	K10221 C_poly_lignin ( ligI ) 2-pyrone-4,6-dicar
0	Carbon	Aromatic	C_arom_carbox		K04110	badA	benzoate-CoA ligase	[EC:6.2.1.25]	K04110 C_arom_carbox badA	K04110 C_arom_carbox ( badA ) benzoate-CoA ligas
1	Carbon	Aromatic	C_arom_carbox		K05549	benA-xylX	benzoate/toluate 1,2-dioxygenase alpha subunit	[EC:1.14.12.10 1.14.12.-]	K05549 C_arom_carbox benA	K05549 C_arom_carbox ( benA ) benzoate/toluate 1
2	Carbon	Aromatic	C_arom_carbox		K07824	E1.14.13.12	benzoate 4-monooxygenase	[EC:1.14.13.12]	K07824 C_arom_carbox E1.1	K07824 C_arom_carbox ( E1.1 ) benzoate 4-monooxy
3	Carbon	Aromatic	C_arom_carbox		K01586	lysA	diaminopimelate decarboxylase	[EC:4.1.1.20]	K01586 C_arom_carbox lysA	K01586 C_arom_carbox ( lysA ) diaminopimelate de
4	Carbon	Aromatic	C_arom_carbox		K01572	oadB	oxaloacetate decarboxylase, beta subunit	[EC:4.1.1.3]	K01572 C_arom_carbox oadB	K01572 C_arom_carbox ( oadB ) oxaloacetate decar
5	Carbon	Aromatic	C_arom_carbox		K00252	GCDH, gcdH	glutaryl-CoA dehydrogenase	[EC:1.3.8.6]	K00252 C_arom_carbox GCDH	K00252 C_arom_carbox ( GCDH ) glutaryl-CoA dehyd
6	Carbon	Aromatic	C_arom_carbox		K12526	lysAC	bifunctional diaminopimelate decarboxylase / aspartate kinase	[EC:4.1.1.20 2.7.2.4]	K12526 C_arom_carbox lysA	K12526 C_arom_carbox ( lysA ) bifunctional diami
7	Carbon	Aromatic	C_arom_carbox		K01590	hdc, HDC	histidine decarboxylase	[EC:4.1.1.22]	K01590 C_arom_carbox hdc,	K01590 C_arom_carbox ( hdc, ) histidine decarbox
8	Carbon	Aromatic	C_arom_carbox		K05550	benB-xylY	benzoate/toluate 1,2-dioxygenase beta subunit	[EC:1.14.12.10 1.14.12.-]	K05550 C_arom_carbox benB	K05550 C_arom_carbox ( benB ) benzoate/toluate 1
9	Carbon	Aromatic	C_arom_carbox		K05711	hcaB	2,3-dihydroxy-2,3-dihydrophenylpropionate dehydrogenase	[EC:1.3.1.87]	K05711 C_arom_carbox hcaB	K05711 C_arom_carbox ( hcaB ) 2,3-dihydroxy-2,3-
10	Carbon	Aromatic	C_arom_carbox		K00451	HGD, hmgA	homogentisate 1,2-dioxygenase	[EC:1.13.11.5]	K00451 C_arom_carbox HGD,	K00451 C_arom_carbox ( HGD, ) homogentisate 1,2-
11	Carbon	Aromatic	C_arom_carbox		K01555	FAH, fahA	fumarylacetoacetase	[EC:3.7.1.2]	K01555 C_arom_carbox FAH,	K01555 C_arom_carbox ( FAH, ) fumarylacetoacetas
12	Carbon	Aromatic	C_arom_carbox		K01800	maiA, GSTZ1	maleylacetoacetate isomerase	[EC:5.2.1.2]	K01800 C_arom_carbox maiA	K01800 C_arom_carbox ( maiA ) maleylacetoacetate
13	Carbon	Aromatic	C_arom_carbox		K01781	mdlA	mandelate racemase	[EC:5.1.2.2]	K01781 C_arom_carbox mdlA	K01781 C_arom_carbox ( mdlA ) mandelate racemase
14	Carbon	Aromatic	C_arom_carbox		K15054	mdlB	(S)-mandelate dehydrogenase	[EC:1.1.99.31]	K15054 C_arom_carbox mdlB	K15054 C_arom_carbox ( mdlB ) (S)-mandelate dehy
15	Carbon	Aromatic	C_arom_carbox		K01576	mdlC	benzoylformate decarboxylase	[EC:4.1.1.7]	K01576 C_arom_carbox mdlC	K01576 C_arom_carbox ( mdlC ) benzoylformate dec
16	Carbon	Aromatic	C_arom_carbox		K05712	mhpA	3-(3-hydroxy-phenyl)propionate hydroxylase	[EC:1.14.13.127]	K05712 C_arom_carbox mhpA	K05712 C_arom_carbox ( mhpA ) 3-(3-hydroxy-pheny
17	Carbon	Aromatic	C_arom_carbox		K00450	E1.13.11.4	gentisate 1,2-dioxygenase	[EC:1.13.11.4]	K00450 C_arom_carbox E1.1	K00450 C_arom_carbox ( E1.1 ) gentisate 1,2-diox
18	Carbon	Aromatic	C_arom_carbox		K01557	FAHD1	acylpyruvate hydrolase	[EC:3.7.1.5]	K01557 C_arom_carbox FAHD	K01557 C_arom_carbox ( FAHD ) acylpyruvate hydro
19	Carbon	Aromatic	C_arom_carbox		K05709	hcaF, hcaA2	3-phenylpropionate/trans-cinnamate dioxygenase beta subunit	[EC:1.14.12.19]	K05709 C_arom_carbox hcaF	K05709 C_arom_carbox ( hcaF ) 3-phenylpropionate
20	Carbon	Aromatic	C_arom_carbox		K05708	hcaE, hcaA1	3-phenylpropionate/trans-cinnamate dioxygenase alpha subunit	[EC:1.14.12.19]	K05708 C_arom_carbox hcaE	K05708 C_arom_carbox ( hcaE ) 3-phenylpropionate
21	Carbon	Aromatic	C_arom_carbox		K04102	pht5	4,5-dihydroxyphthalate decarboxylase	[EC:4.1.1.55]	K04102 C_arom_carbox pht5	K04102 C_arom_carbox ( pht5 ) 4,5-dihydroxyphtha
22	Carbon	Aromatic	C_arom_carbox		K00023	phbB	acetoacetyl-CoA reductase	[EC:1.1.1.36]	K00023 C_arom_carbox phbB	K00023 C_arom_carbox ( phbB ) acetoacetyl-CoA re
23	Carbon	Aromatic	C_arom_carbox		K00481	pobA	p-hydroxybenzoate 3-monooxygenase	[EC:1.14.13.2]	K00481 C_arom_carbox pobA	K00481 C_arom_carbox ( pobA ) p-hydroxybenzoate
24	Carbon	Aromatic	C_arom_other		K11066	amiD	N-acetylmuramoyl-L-alanine amidase	[EC:3.5.1.28]	K11066 C_arom_other amiD	K11066 C_arom_other ( amiD ) N-acetylmuramoyl-L
25	Carbon	Aromatic	C_arom_other		K01426	amiE	amidase	[EC:3.5.1.4]	K01426 C_arom_other amiE	K01426 C_arom_other ( amiE ) amidase
26	Carbon	Aromatic	C_arom_other		K00055	E1.1.1.90	aryl-alcohol dehydrogenase	[EC:1.1.1.90]	K00055 C_arom_other E1.1	K00055 C_arom_other ( E1.1 ) aryl-alcohol dehyd
27	Carbon	Aromatic	C_arom_other		K03381	catA	catechol 1,2-dioxygenase	[EC:1.13.11.1]	K03381 C_arom_other catA	K03381 C_arom_other ( catA ) catechol 1,2-dioxy
28	Carbon	Aromatic	C_arom_other		K00446	dmpB, xylE	catechol 2,3-dioxygenase	[EC:1.13.11.2]	K00446 C_arom_other dmpB	K00446 C_arom_other ( dmpB ) catechol 2,3-dioxy
29	Carbon	Aromatic	C_arom_other		K01501	E3.5.5.1	nitrilase	[EC:3.5.5.1]	K01501 C_arom_other E3.5	K01501 C_arom_other ( E3.5 ) nitrilase
30	Carbon	Aromatic	C_arom_other		K03380	E1.14.13.7	phenol 2-monooxygenase	[EC:1.14.13.7]	K03380 C_arom_other E1.1	K03380 C_arom_other ( E1.1 ) phenol 2-monooxyge
31	Carbon	Aromatic	C_arom_other		K14603	flnD2	2'-carboxy-2,3-dihydroxybiphenyl 1,2-dioxygenase small subunit and ferredoxin fusion protein		K14603 C_arom_other flnD	K14603 C_arom_other ( flnD ) 2'-carboxy-2,3-dih
32	Carbon	Aromatic	C_arom_other		K03379	E1.14.13.22	cyclohexanone monooxygenase	[EC:1.14.13.22]	K03379 C_arom_other E1.1	K03379 C_arom_other ( E1.1 ) cyclohexanone mono
33	Carbon	Aromatic	C_arom_other		K00128	E1.2.1.3	aldehyde dehydrogenase (NAD+)	[EC:1.2.1.3]	K00128 C_arom_other E1.2	K00128 C_arom_other ( E1.2 ) aldehyde dehydroge
34	Carbon	Aromatic	C_arom_other		K00149	ALDH9A1	aldehyde dehydrogenase family 9 member A1	[EC:1.2.1.47 1.2.1.3]	K00149 C_arom_other ALDH	K00149 C_arom_other ( ALDH ) aldehyde dehydroge
35	Carbon	Aromatic	C_arom_nitro		K04098	chqB	hydroxyquinol 1,2-dioxygenase	[EC:1.13.11.37]	K04098 C_arom_nitro chqB	K04098 C_arom_nitro ( chqB ) hydroxyquinol 1,2-
36	Carbon	Aromatic	C_arom_nitro		K00452	HAAO	3-hydroxyanthranilate 3,4-dioxygenase	[EC:1.13.11.6]	K00452 C_arom_nitro HAAO	K00452 C_arom_nitro ( HAAO ) 3-hydroxyanthranil
37	Carbon	Aromatic	C_arom_nitro		K01721	E4.2.1.84	nitrile hydratase	[EC:4.2.1.84]	K01721 C_arom_nitro E4.2	K01721 C_arom_nitro ( E4.2 ) nitrile hydratase
38	Carbon	Aromatic	C_arom_nitro		K00492	E1.14.13.-	xylenol methylhydroxylase	[EC:1.14.13.-]	K00492 C_arom_nitro E1.1	K00492 C_arom_nitro ( E1.1 ) xylenol methylhydr
39	Carbon	Aromatic	C_arom_nitro		K01617	dmpH, xylI, nahK	2-oxo-3-hexenedioate decarboxylase	[EC:4.1.1.77]	K01617 C_arom_nitro dmpH	K01617 C_arom_nitro ( dmpH ) 2-oxo-3-hexenedioa
40	Carbon	Aromatic	C_arom_nitro		K06912	tfdA	alpha-ketoglutarate-dependent 2,4-dichlorophenoxyacetate dioxygenase	[EC:1.14.11.-]	K06912 C_arom_nitro tfdA	K06912 C_arom_nitro ( tfdA ) alpha-ketoglutarat
41	Carbon	Aromatic	C_arom_nitro		K10676	tfdB	2,4-dichlorophenol 6-monooxygenase	[EC:1.14.13.20]	K10676 C_arom_nitro tfdB	K10676 C_arom_nitro ( tfdB ) 2,4-dichlorophenol
42	Carbon	Aromatic	C_arom_BTEX		K10217	dmpC, xylG	aminomuconate-semialdehyde/2-hydroxymuconate-6-semialdehyde dehydrogenase	[EC:1.2.1.32 1.2.1.85]	K10217 C_arom_BTEX dmpC	K10217 C_arom_BTEX ( dmpC ) aminomuconate-semi
43	Carbon	Aromatic	C_arom_BTEX		K05823	E3.5.1.47	N-acetyldiaminopimelate deacetylase	[EC:3.5.1.47]	K05823 C_arom_BTEX E3.5	K05823 C_arom_BTEX ( E3.5 ) N-acetyldiaminopim
44	Carbon	Aromatic	C_arom_BTEX		K01452	E3.5.1.41	chitin deacetylase	[EC:3.5.1.41]	K01452 C_arom_BTEX E3.5	K01452 C_arom_BTEX ( E3.5 ) chitin deacetylase
45	Carbon	Aromatic	C_arom_BTEX		K01473	hyuA	N-methylhydantoinase A	[EC:3.5.2.14]	K01473 C_arom_BTEX hyuA	K01473 C_arom_BTEX ( hyuA ) N-methylhydantoina
46	Carbon	Aromatic	C_arom_BTEX		K07546	bbsH	E-phenylitaconyl-CoA hydratase	[EC:4.2.1.-]	K07546 C_arom_BTEX bbsH	K07546 C_arom_BTEX ( bbsH ) E-phenylitaconyl-C
47	Carbon	Aromatic	C_arom_BTEX		K01856	catB	muconate cycloisomerase	[EC:5.5.1.1]	K01856 C_arom_BTEX catB	K01856 C_arom_BTEX ( catB ) muconate cycloisom
48	Carbon	Aromatic	C_arom_BTEX		K05797	E1.17.99.1	4-cresol dehydrogenase (hydroxylating)	[EC:1.17.99.1]	K05797 C_arom_BTEX E1.1	K05797 C_arom_BTEX ( E1.1 ) 4-cresol dehydroge
49	Carbon	Aromatic	C_arom_BTEX		K14269		glutarate semialdehyde dehydrogenase	[EC:1.2.1.20]
50	Carbon	Aromatic	C_arom_BTEX		K00141	xylC	benzaldehyde dehydrogenase (NAD)	[EC:1.2.1.28]	K00141 C_arom_BTEX xylC	K00141 C_arom_BTEX ( xylC ) benzaldehyde dehyd
51	Carbon	Aromatic	C_arom_PAH		K04099	desB, galA	gallate dioxygenase	[EC:1.13.11.57]	K04099 C_arom_PAH desB	K04099 C_arom_PAH ( desB ) gallate dioxygenas
52	Carbon	Aromatic	C_arom_PAH		K08689	bphAa, bphA1, bphA	biphenyl 2,3-dioxygenase alpha subunit	[EC:1.14.12.18]	K08689 C_arom_PAH bphA	K08689 C_arom_PAH ( bphA ) biphenyl 2,3-dioxy
53	Carbon	Aromatic	C_arom_PAH		K01619	deoC, DERA	deoxyribose-phosphate aldolase	[EC:4.1.2.4]	K01619 C_arom_PAH deoC	K01619 C_arom_PAH ( deoC ) deoxyribose-phosph
54	Carbon	Aromatic	C_arom_PAH		K00132	E1.2.1.10	acetaldehyde dehydrogenase (acetylating)	[EC:1.2.1.10]	K00132 C_arom_PAH E1.2	K00132 C_arom_PAH ( E1.2 ) acetaldehyde dehyd
55	Carbon	Aromatic	C_arom_PAH		K00120	EC:1.1.-.-	bis(4-hydroxyphenyl)methanol dehydrogenase	[EC:1.1.-.-]	K00120 C_arom_PAH EC:1	K00120 C_arom_PAH ( EC:1 ) bis(4-hydroxypheny
56	Carbon	Aromatic	C_arom_PAH		K00224	E1.3.1.-	3,4-dihydroxy-3,4-dihydrofluorene dehydrogenase	[EC:1.3.1.-]	K00224 C_arom_PAH E1.3	K00224 C_arom_PAH ( E1.3 ) 3,4-dihydroxy-3,4-
57	Carbon	Aromatic	C_arom_PAH		K00448	pcaG	protocatechuate 3,4-dioxygenase, alpha subunit	[EC:1.13.11.3]	K00448 C_arom_PAH pcaG	K00448 C_arom_PAH ( pcaG ) protocatechuate 3,
58	Carbon	Aromatic	C_arom_PAH		K00449	pcaH	protocatechuate 3,4-dioxygenase, beta subunit	[EC:1.13.11.3]	K00449 C_arom_PAH pcaH	K00449 C_arom_PAH ( pcaH ) protocatechuate 3,
59	Carbon	Aromatic	C_arom_PAH		K00465	E1.13.11.-	2,3-dihydroxy DDT 1,2-dioxygenase	[EC:1.13.11.-]	K00465 C_arom_PAH E1.1	K00465 C_arom_PAH ( E1.1 ) 2,3-dihydroxy DDT
60	Carbon	Aromatic	C_arom_PAH		K00480	E1.14.13.1	salicylate hydroxylase	[EC:1.14.13.1]	K00480 C_arom_PAH E1.1	K00480 C_arom_PAH ( E1.1 ) salicylate hydroxy
61	Carbon	Aromatic	C_arom_PAH		K00517	CYP81F	indol-3-yl-methylglucosinolate hydroxylase	[EC:1.14.-.-]	K00517 C_arom_PAH CYP8	K00517 C_arom_PAH ( CYP8 ) indol-3-yl-methylg
62	Carbon	Aromatic	C_arom_PAH		K00599	E2.1.1.-	3-hydroxyanthranilate O-methyltransferase	[EC:2.1.1.-]	K00599 C_arom_PAH E2.1	K00599 C_arom_PAH ( E2.1 ) 3-hydroxyanthranil
63	Carbon	Aromatic	C_arom_PAH		K03384	E1.14.12.-	fluorobenzene dioxygenase	[EC:1.14.12.-]	K03384 C_arom_PAH E1.1	K03384 C_arom_PAH ( E1.1 ) fluorobenzene diox
64	Carbon	Aromatic	C_arom_PAH		K04100	ligA	protocatechuate 4,5-dioxygenase, alpha chain	[EC:1.13.11.8]	K04100 C_arom_PAH ligA	K04100 C_arom_PAH ( ligA ) protocatechuate 4,
65	Carbon	Aromatic	C_arom_PAH		K04101	ligB	protocatechuate 4,5-dioxygenase, beta chain	[EC:1.13.11.8]	K04101 C_arom_PAH ligB	K04101 C_arom_PAH ( ligB ) protocatechuate 4,
66	Carbon	Aromatic	C_arom_PAH		K07519	E1.14.12.7	phthalate 4,5-dioxygenase	[EC 1.14.12.7]	K07519 C_arom_PAH E1.1	K07519 C_arom_PAH ( E1.1 ) phthalate 4,5-diox
67	Carbon	Aromatic	C_arom_PAH		K11943	nidA	PAH dioxygenase large subunit	[EC:1.13.11.-]	K11943 C_arom_PAH nidA	K11943 C_arom_PAH ( nidA ) PAH dioxygenase la
68	Carbon	Aromatic	C_arom_PAH		K11944	nidB	PAH dioxygenase small subunit	[EC:1.13.11.-]	K11944 C_arom_PAH nidB	K11944 C_arom_PAH ( nidB ) PAH dioxygenase sm
69	Carbon	Aromatic	C_arom_PAH		K11945	phdF	extradiol dioxygenase	[EC:1.13.11.-]	K11945 C_arom_PAH phdF	K11945 C_arom_PAH ( phdF ) extradiol dioxygen
70	Carbon	Aromatic	C_arom_PAH		K11946	phdG	hydratase-aldolase	[EC:4.1.2.-]	K11946 C_arom_PAH phdG	K11946 C_arom_PAH ( phdG ) hydratase-aldolase
71	Carbon	Aromatic	C_arom_PAH		K11947	nidD	aldehyde dehydrogenase	[EC:1.2.1.-]	K11947 C_arom_PAH nidD	K11947 C_arom_PAH ( nidD ) aldehyde dehydroge
72	Carbon	Aromatic	C_arom_PAH		K11948	phdI	1-hydroxy-2-naphthoate dioxygenase	[EC:1.13.11.38]	K11948 C_arom_PAH phdI	K11948 C_arom_PAH ( phdI ) 1-hydroxy-2-naphth
73	Carbon	Aromatic	C_arom_PAH		K11949	phdJ	4-(2-carboxyphenyl)-2-oxobut-3-enoate aldolase	[EC:4.1.2.34]	K11949 C_arom_PAH phdJ	K11949 C_arom_PAH ( phdJ ) 4-(2-carboxyphenyl
74	Carbon	Aromatic	C_arom_PAH		K14578	nahAb, nagAb, ndoA	naphthalene 1,2-dioxygenase system ferredoxin subunit		K14578 C_arom_PAH nahA	K14578 C_arom_PAH ( nahA ) naphthalene 1,2-di
75	Carbon	Aromatic	C_arom_PAH		K14579	nahAc, ndoB	naphthalene 1,2-dioxygenase subunit alpha	[EC:1.14.12.12]	K14579 C_arom_PAH nahA	K14579 C_arom_PAH ( nahA ) naphthalene 1,2-di
76	Carbon	Aromatic	C_arom_PAH		K14580	nahAd, ndoC	naphthalene 1,2-dioxygenase subunit beta	[EC:1.14.12.12]	K14580 C_arom_PAH nahA	K14580 C_arom_PAH ( nahA ) naphthalene 1,2-di
77	Carbon	Aromatic	C_arom_PAH		K14581	nahAa, nagAa, ndoR	ferredoxin-NAD(P)+ reductase (naphthalene dioxygenase ferredoxin-specific)	[EC:1.18.1.7]	K14581 C_arom_PAH nahA	K14581 C_arom_PAH ( nahA ) ferredoxin-NAD(P)+
78	Carbon	Aromatic	C_arom_PAH		K14582	nahB, doxE	cis-1,2-dihydro-1,2-dihydroxynaphthalene/dibenzothiophene dihydrodiol dehydrogenase	[EC:1.3.1.29 1.3.1.60]	K14582 C_arom_PAH nahB	K14582 C_arom_PAH ( nahB ) cis-1,2-dihydro-1,
79	Carbon	Aromatic	C_arom_PAH		K14599	dbfA1	dibenzofuran dioxygenase alpha subunit	[EC:1.14.12.-]	K14599 C_arom_PAH dbfA	K14599 C_arom_PAH ( dbfA ) dibenzofuran dioxy
80	Carbon	Aromatic	C_arom_PAH		K14600	dbfA2	dibenzofuran dioxygenase beta subunit	[EC:1.14.12.-]	K14600 C_arom_PAH dbfA	K14600 C_arom_PAH ( dbfA ) dibenzofuran dioxy
81	Carbon	Aromatic	C_arom_PAH		K14601	flnB	1,1a-dihydroxy-1-hydro-9-fluorenone dehydrogenase		K14601 C_arom_PAH flnB	K14601 C_arom_PAH ( flnB ) 1,1a-dihydroxy-1-h
82	Carbon	Aromatic	C_arom_PAH		K14602	flnD1	2'-carboxy-2,3-dihydroxybiphenyl 1,2-dioxygenase large subunit		K14602 C_arom_PAH flnD	K14602 C_arom_PAH ( flnD ) 2'-carboxy-2,3-dih
0	Nitrogen	Denitrification	N_DNT		K00368	nirK	nitrite reductase (NO-forming)	[EC:1.7.2.1]	K00368 N_DNT nirK	K00368 N_DNT ( nirK ) nitrite reductase
1	Nitrogen	Denitrification	N_DNT		K15864	nirS	nitrite reductase (NO-forming) / hydroxylamine reductase	[EC:1.7.2.1 1.7.99.1]	K15864 N_DNT nirS	K15864 N_DNT ( nirS ) nitrite reductase
2	Nitrogen	Denitrification	N_DNT		K04561	norB	nitric oxide reductase subunit B	[EC:1.7.2.5]	K04561 N_DNT norB	K04561 N_DNT ( norB ) nitric oxide reduc
3	Nitrogen	Denitrification	N_DNT		K02305	norC	nitric oxide reductase subunit C		K02305 N_DNT norC	K02305 N_DNT ( norC ) nitric oxide reduc
4	Nitrogen	Denitrification	N_DNT		K15877	CYP55	fungal nitric oxide reductase	[EC:1.7.1.14]	K15877 N_DNT CYP5	K15877 N_DNT ( CYP5 ) fungal nitric oxid
5	Nitrogen	Denitrification	N_DNT		K00376	nosZ	nitrous-oxide reductase	[EC:1.7.2.4]	K00376 N_DNT nosZ	K00376 N_DNT ( nosZ ) nitrous-oxide redu
6	Nitrogen	Denitrification	N_DNT		K00370	narG, narZ, nxrA	nitrate reductase / nitrite oxidoreductase, alpha subunit	[EC:1.7.5.1 1.7.99.4]	K00370 N_DNT narG	K00370 N_DNT ( narG ) nitrate reductase
7	Nitrogen	NO3_reduction	NO3_red		K00371	narH, narY, nxrB	nitrate reductase / nitrite oxidoreductase, beta subunit	[EC:1.7.5.1 1.7.99.4]	K00371 NO3_red narH	K00371 NO3_red ( narH ) nitrate reductase
8	Nitrogen	NO3_reduction	NO3_red		K00374	narI, narV	nitrate reductase gamma subunit	[EC:1.7.5.1 1.7.99.4]	K00374 NO3_red narI	K00374 NO3_red ( narI ) nitrate reductase
9	Nitrogen	NO3_reduction	NO3_red		K00373	narJ, narW	nitrate reductase delta subunit		K00373 NO3_red narJ	K00373 NO3_red ( narJ ) nitrate reductase
10	Nitrogen	NO3_reduction	NO3_red		K02567	napA	periplasmic nitrate reductase NapA	[EC:1.7.99.4]	K02567 NO3_red napA	K02567 NO3_red ( napA ) periplasmic nitrat
11	Nitrogen	NO3_reduction	NO3_red		K02568	napB	cytochrome c-type protein NapB		K02568 NO3_red napB	K02568 NO3_red ( napB ) cytochrome c-type
12	Nitrogen	NO3_reduction	NO3_D.red		K00362	nirB	nitrite reductase (NADH) large subunit	[EC:1.7.1.15]	K00362 NO3_D.red nirB	K00362 NO3_D.red ( nirB ) nitrite reductase
13	Nitrogen	NO3_reduction	NO3_D.red		K00363	nirD	nitrite reductase (NADH) small subunit	[EC:1.7.1.15]	K00363 NO3_D.red nirD	K00363 NO3_D.red ( nirD ) nitrite reductase
14	Nitrogen	NO3_reduction	NO3_D.red		K03385	nrfA	nitrite reductase (cytochrome c-552)	[EC:1.7.2.2]	K03385 NO3_D.red nrfA	K03385 NO3_D.red ( nrfA ) nitrite reductase
15	Nitrogen	NO3_reduction	NO3_D.red		K15876	nrfH	cytochrome c nitrite reductase small subunit		K15876 NO3_D.red nrfH	K15876 NO3_D.red ( nrfH ) cytochrome c nitri
16	Nitrogen	NH3_oxidation	NH3_oxid		K10944	pmoA-amoA	methane/ammonia monooxygenase subunit A	[EC:1.14.18.3 1.14.99.39]	K10944 NH3_oxid pmoA	K10944 NH3_oxid ( pmoA ) methane/ammonia mo
17	Nitrogen	NH3_oxidation	NH3_oxid		K10945	pmoB-amoB	methane/ammonia monooxygenase subunit B		K10945 NH3_oxid pmoB	K10945 NH3_oxid ( pmoB ) methane/ammonia mo
18	Nitrogen	NH3_oxidation	NH3_oxid		K10946	pmoC-amoC	methane/ammonia monooxygenase subunit C		K10946 NH3_oxid pmoC	K10946 NH3_oxid ( pmoC ) methane/ammonia mo
19	Nitrogen	NH3_oxidation	NH3_oxid		K10535	hao	hydroxylamine dehydrogenase	[EC:1.7.2.6]	K10535 NH3_oxid hao	K10535 NH3_oxid ( hao ) hydroxylamine dehy
20	Nitrogen	NO3_A.reduction	NO3_A.red		K00367	narB	ferredoxin-nitrate reductase	[EC:1.7.7.2]	K00367 NO3_A.red narB	K00367 NO3_A.red ( narB ) ferredoxin-nitrate
21	Nitrogen	NO3_A.reduction	NO3_A.red		K10534	NR	nitrate reductase (NAD(P)H)	[EC:1.7.1.1 1.7.1.2 1.7.1.3]	K10534 NO3_A.red NR	K10534 NO3_A.red ( NR ) nitrate reductase
22	Nitrogen	NO3_A.reduction	NO3_A.red		K00372	nasA	assimilatory nitrate reductase catalytic subunit	[EC:1.7.99.4]	K00372 NO3_A.red nasA	K00372 NO3_A.red ( nasA ) assimilatory nitra
23	Nitrogen	NO3_A.reduction	NO3_A.red		K00360	nasB	assimilatory nitrate reductase electron transfer subunit	[EC:1.7.99.4]	K00360 NO3_A.red nasB	K00360 NO3_A.red ( nasB ) assimilatory nitra
24	Nitrogen	NO3_A.reduction	NO3_A.red		K00366	nirA	ferredoxin-nitrite reductase	[EC:1.7.7.1]	K00366 NO3_A.red nirA	K00366 NO3_A.red ( nirA ) ferredoxin-nitrite
25	Nitrogen	NO3_A.reduction	NO3_A.red		K17877	NIT-6	nitrite reductase (NAD(P)H)	[EC:1.7.1.4]	K17877 NO3_A.red NIT-	K17877 NO3_A.red ( NIT- ) nitrite reductase
26	Nitrogen	NH4_assimilation	NH4_asim		K00260	gudB, rocG	glutamate dehydrogenase	[EC:1.4.1.2]	K00260 NH4_asim gudB	K00260 NH4_asim ( gudB ) glutamate dehydrog
27	Nitrogen	NH4_assimilation	NH4_asim		K00261	GLUD1_2, gdhA	glutamate dehydrogenase (NAD(P)+)	[EC:1.4.1.3]	K00261 NH4_asim GLUD	K00261 NH4_asim ( GLUD ) glutamate dehydrog
28	Nitrogen	NH4_assimilation	NH4_asim		K00262	E1.4.1.4, gdhA	glutamate dehydrogenase (NADP+)	[EC:1.4.1.4]	K00262 NH4_asim E1.4	K00262 NH4_asim ( E1.4 ) glutamate dehydrog
29	Nitrogen	NH4_assimilation	NH4_asim		K00264	GLT1	glutamate synthase (NADPH/NADH)	[EC:1.4.1.13 1.4.1.14]	K00264 NH4_asim GLT1	K00264 NH4_asim ( GLT1 ) glutamate synthase
30	Nitrogen	NH4_assimilation	NH4_asim		K00265	gltB	glutamate synthase (NADPH/NADH) large chain	[EC:1.4.1.13 1.4.1.14]	K00265 NH4_asim gltB	K00265 NH4_asim ( gltB ) glutamate synthase
31	Nitrogen	NH4_assimilation	NH4_asim		K00266	gltD	glutamate synthase (NADPH/NADH) small chain	[EC:1.4.1.13 1.4.1.14]	K00266 NH4_asim gltD	K00266 NH4_asim ( gltD ) glutamate synthase
32	Nitrogen	NH4_assimilation	NH4_asim		K00284	E1.4.7.1	glutamate synthase (ferredoxin)	[EC:1.4.7.1]	K00284 NH4_asim E1.4	K00284 NH4_asim ( E1.4 ) glutamate synthase
33	Nitrogen	NH4_assimilation	NH4_asim		K01425	glsA, GLS	glutaminase	[EC:3.5.1.2]	K01425 NH4_asim glsA	K01425 NH4_asim ( glsA ) glutaminase
34	Nitrogen	NH4_assimilation	NH4_asim		K01915	glnA, GLUL	glutamine synthetase	[EC:6.3.1.2]	K01915 NH4_asim glnA	K01915 NH4_asim ( glnA ) glutamine syntheta
35	Nitrogen	NH4_assimilation	NH4_asim		K01953	asnB, ASNS	asparagine synthase (glutamine-hydrolysing)	[EC:6.3.5.4]	K01953 NH4_asim asnB	K01953 NH4_asim ( asnB ) asparagine synthas
36	Nitrogen	NH4_assimilation	NH4_asim		K05597	aspQ, ansB, ansA	glutamin-(asparagin-)ase	[EC:3.5.1.38]	K05597 NH4_asim aspQ	K05597 NH4_asim ( aspQ ) glutamin-(asparagi
37	Nitrogen	NH4_assimilation	NH4_asim		K15371	GDH2	glutamate dehydrogenase	[EC:1.4.1.2]	K15371 NH4_asim GDH2	K15371 NH4_asim ( GDH2 ) glutamate dehydrog
38	Nitrogen	N2_fixation	N2_fix		K02588	nifH	nitrogenase iron protein NifH	[EC:1.18.6.1]	K02588 N2_fix nifH	K02588 N2_fix ( nifH ) nitrogenase iron p
39	Nitrogen	N2_fixation	N2_fix		K02586	nifD	nitrogenase molybdenum-iron protein alpha chain	[EC:1.18.6.1]	K02586 N2_fix nifD	K02586 N2_fix ( nifD ) nitrogenase molybd
40	Nitrogen	N2_fixation	N2_fix		K02591	nifK	nitrogenase molybdenum-iron protein beta chain	[EC:1.18.6.1]	K02591 N2_fix nifK	K02591 N2_fix ( nifK ) nitrogenase molybd
41	Nitrogen	N2_fixation	N2_fix		K00531	anfG	nitrogenase delta subunit	[EC:1.18.6.1]	K00531 N2_fix anfG	K00531 N2_fix ( anfG ) nitrogenase delta
42	Phosphorus	P_transport	P_transp		K02040	pstS	phosphate transport system substrate-binding protein		K02040 P_transp pstS	K02040 P_transp ( pstS ) phosphate transpor
43	Phosphorus	P_transport	P_transp		K02037	pstC	phosphate transport system permease protein		K02037 P_transp pstC	K02037 P_transp ( pstC ) phosphate transpor
44	Phosphorus	P_transport	P_transp		K02038	pstA	phosphate transport system permease protein		K02038 P_transp pstA	K02038 P_transp ( pstA ) phosphate transpor
45	Phosphorus	P_transport	P_transp		K02036	pstB	phosphate transport system ATP-binding protein	[EC:3.6.3.27]	K02036 P_transp pstB	K02036 P_transp ( pstB ) phosphate transpor
46	Phosphorus	P_transport	P_transp		K03324	yjbB	phosphate:Na+ symporter		K03324 P_transp yjbB	K03324 P_transp ( yjbB ) phosphate:Na+ symp
47	Phosphorus	P_transport	P_transp		K03306	pit	inorganic phosphate transporter, PiT family		K03306 P_transp pit	K03306 P_transp ( pit ) inorganic phosphat
48	Phosphorus	P_transport	P_transp		K07221	oprO_P	phosphate-selective porin OprO and OprP		K07221 P_transp oprO	K07221 P_transp ( oprO ) phosphate-selectiv
49	Phosphorus	P_regulation	P_regulat		K07636	phoR	two-component system, OmpR family, phosphate regulon sensor histidine kinase PhoR	[EC:2.7.13.3]	K07636 P_regulat phoR	K07636 P_regulat ( phoR ) two-component syst
50	Phosphorus	P_regulation	P_regulat		K07657	phoB	two-component system, OmpR family, phosphate regulon response regulator PhoB		K07657 P_regulat phoB	K07657 P_regulat ( phoB ) two-component syst
51	Phosphorus	P_regulation	P_regulat		K07658	phoB1, phoP	two-component system, OmpR family, alkaline phosphatase synthesis response regulator PhoP		K07658 P_regulat phoB	K07658 P_regulat ( phoB ) two-component syst
52	Phosphorus	P_regulation	P_regulat		K07768	senX3	two-component system, OmpR family, sensor histidine kinase SenX3	[EC:2.7.13.3]	K07768 P_regulat senX	K07768 P_regulat ( senX ) two-component syst
53	Phosphorus	P_regulation	P_regulat		K07776	regX3	two-component system, OmpR family, response regulator RegX3		K07776 P_regulat regX	K07776 P_regulat ( regX ) two-component syst
54	Phosphorus	P_regulation	P_regulat		K06217	phoH, phoL	phosphate starvation-inducible protein PhoH and related proteins		K06217 P_regulat phoH	K06217 P_regulat ( phoH ) phosphate starvati
55	Phosphorus	P_regulation	P_regulat		K07175	phoH2	PhoH-like ATPase		K07175 P_regulat phoH	K07175 P_regulat ( phoH ) PhoH-like ATPase
56	Phosphorus	P_regulation	P_regulat		K07637	phoQ	two-component system, OmpR family, sensor histidine kinase PhoQ		K07637 P_regulat phoQ	K07637 P_regulat ( phoQ ) two-component syst
57	Phosphorus	PolyP-ases	P_PyroP		K00937	ppk	polyphosphate kinase	[EC:2.7.4.1]	K00937 P_PyroP ppk	K00937 P_PyroP ( ppk ) polyphosphate kina
58	Phosphorus	PolyP-ases	P_PyroP		K01507	ppa	inorganic pyrophosphatase		K01507 P_PyroP ppa	K01507 P_PyroP ( ppa ) inorganic pyrophos
59	Phosphorus	PolyP-ases	P_PyroP		K15986	ppaC	manganese-dependent inorganic pyrophosphatase		K15986 P_PyroP ppaC	K15986 P_PyroP ( ppaC ) manganese-dependen
60	Phosphorus	PolyP-ases	P_PyroP		K06019	ppaX	pyrophosphatase PpaX	[EC:3.6.1.1]	K06019 P_PyroP ppaX	K06019 P_PyroP ( ppaX ) pyrophosphatase Pp
61	Phosphorus	PolyP-ases	P_PolyPase		K01514	PRUNE, PPX1	exopolyphosphatase	[EC:3.6.1.11]	K01514 P_PolyPase PRUN	K01514 P_PolyPase ( PRUN ) exopolyphosphatase
62	Phosphorus	PolyP-ases	P_PolyPase		K01524	ppx-gppA	exopolyphosphatase / guanosine-5'-triphosphate,3'-diphosphate pyrophosphatase	[EC:3.6.1.11 3.6.1.40]	K01524 P_PolyPase ppx-	K01524 P_PolyPase ( ppx- ) exopolyphosphatase
63	Phosphorus	Phosphatases	P_P-ase		K01077	phoA, phoB	alkaline phosphatase	[EC:3.1.3.1]	K01077 P_P-ase phoA	K01077 P_P-ase ( phoA ) alkaline phosphata
64	Phosphorus	Phosphatases	P_P-ase		K01113	phoD	alkaline phosphatase D	[EC:3.1.3.1]	K01113 P_P-ase phoD	K01113 P_P-ase ( phoD ) alkaline phosphata
65	Phosphorus	Phosphatases	P_P-ase		K01083	E3.1.3.8	3-phytase	[EC:3.1.3.8]	K01083 P_P-ase E3.1	K01083 P_P-ase ( E3.1 ) 3-phytase
66	Phosphorus	Phosphatases	P_P-ase		K01093	appA	4-phytase / acid phosphatase	[EC:3.1.3.26 3.1.3.2]	K01093 P_P-ase appA	K01093 P_P-ase ( appA ) 4-phytase / acid p
67	Phosphorus	Phn_transport	P_Phn		K02044	phnD	phosphonate transport system substrate-binding protein		K02044 P_Phn phnD	K02044 P_Phn ( phnD ) phosphonate transp
68	Phosphorus	Phn_transport	P_Phn		K02042	phnE	phosphonate transport system permease protein		K02042 P_Phn phnE	K02042 P_Phn ( phnE ) phosphonate transp
69	Phosphorus	Phn_transport	P_Phn		K02041	phnC	phosphonate transport system ATP-binding protein	[EC:3.6.3.28]	K02041 P_Phn phnC	K02041 P_Phn ( phnC ) phosphonate transp
70	Phosphorus	Phn_transport	P_Phn		K11081	phnS	2-aminoethylphosphonate transport system substrate-binding protein		K11081 P_Phn phnS	K11081 P_Phn ( phnS ) 2-aminoethylphosph
71	Phosphorus	Phn_transport	P_Phn		K11082	phnV	2-aminoethylphosphonate transport system permease protein		K11082 P_Phn phnV	K11082 P_Phn ( phnV ) 2-aminoethylphosph
72	Phosphorus	Phn_transport	P_Phn		K11083	phnU	2-aminoethylphosphonate transport system permease protein		K11083 P_Phn phnU	K11083 P_Phn ( phnU ) 2-aminoethylphosph
73	Phosphorus	Phn_transport	P_Phn		K11084	phnT	2-aminoethylphosphonate transport system ATP-binding protein		K11084 P_Phn phnT	K11084 P_Phn ( phnT ) 2-aminoethylphosph
74	Phosphorus	Phn_transport	P_Phn		K05306	phnX	phosphonoacetaldehyde hydrolase	[EC:3.11.1.1]	K05306 P_Phn phnX	K05306 P_Phn ( phnX ) phosphonoacetaldeh
75	Phosphorus	CH3-phosphonate	P_Phn		K06193	phnA	phosphonoacetate hydrolase	[EC:3.11.1.2]	K06193 P_Phn phnA	K06193 P_Phn ( phnA ) phosphonoacetate h
76	Phosphorus	CH3-phosphonate	P_Phn		K03430	phnW	2-aminoethylphosphonate-pyruvate transaminase	[EC:2.6.1.37]	K03430 P_Phn phnW	K03430 P_Phn ( phnW) 2-aminoethylphosph
184	Phosphorus	CH3-phosphonate	P_Phn		K01841	pepM	phosphoenolpyruvate phosphomutase	[EC:5.4.2.9]	K01841 P_Phn pepM	K01841 P_Phn (pepM) phosphoenolpyruvate ph
183	Phosphorus	CH3-phosphonate	P_Phn		K09459	E4.1.1.82	phosphonopyruvate decarboxylase	[EC:4.1.1.82]	K09459 P_Phn E4.1	K09459 P_Phn (E4.1) phosphonopyruvate de
181	Phosphorus	CH3-phosphonate	P_Phn		K12904	phpC	phosphonoacetaldehyde reductase	[EC:1.1.1.309]	K12904 P_Phn phpC	K12904 P_Phn (phpC) phosphonoacetaldehyde red
182	Phosphorus	CH3-phosphonate	P_Phn		K12901	fomC	phosphonoacetaldehyde reductase		K12901 P_Phn fomC	K12901 P_Phn (fomC) phosphonoacetaldehyde red
180	Phosphorus	CH3-phosphonate	P_Phn		K18049	mpnS	methylphosphonate synthase	[EC:1.13.11.73]	K18049 P_Phn mpnS	K18049 P_Phn (mpnS) methylphosphonate syn
77	Phosphorus	CH3-phosphonate	P_CH3_Phn		K06164	phnI	alpha-D-ribose 1-methylphosphonate 5-triphosphate synthase subunit PhnI	[EC:2.7.8.37]	K06164 P_CH3_Phn phnI	K06164 P_CH3_Phn ( phnI ) alpha-D-ribose 1-m
78	Phosphorus	CH3-phosphonate	P_CH3_Phn		K06166	phnG	alpha-D-ribose 1-methylphosphonate 5-triphosphate synthase subunit PhnG	[EC:2.7.8.37]	K06166 P_CH3_Phn phnG	K06166 P_CH3_Phn ( phnG ) alpha-D-ribose 1-m
79	Phosphorus	CH3-phosphonate	P_CH3_Phn		K06165	phnH	alpha-D-ribose 1-methylphosphonate 5-triphosphate synthase subunit PhnH	[EC:2.7.8.37]	K06165 P_CH3_Phn phnH	K06165 P_CH3_Phn ( phnH ) alpha-D-ribose 1-m
80	Phosphorus	CH3-phosphonate	P_CH3_Phn		K05780	phnL	alpha-D-ribose 1-methylphosphonate 5-triphosphate synthase subunit PhnL	[EC:2.7.8.37]	K05780 P_CH3_Phn phnL	K05780 P_CH3_Phn ( phnL ) alpha-D-ribose 1-m
81	Phosphorus	CH3-phosphonate	P_CH3_Phn		K06162	phnM	alpha-D-ribose 1-methylphosphonate 5-triphosphate diphosphatase	[EC:3.6.1.63]	K06162 P_CH3_Phn phnM	K06162 P_CH3_Phn ( phnM ) alpha-D-ribose 1-m
82	Phosphorus	CH3-phosphonate	P_CH3_Phn		K06163	phnJ	alpha-D-ribose 1-methylphosphonate 5-phosphate C-P lyase	[EC:4.7.1.1]	K06163 P_CH3_Phn phnJ	K06163 P_CH3_Phn ( phnJ ) alpha-D-ribose 1-m
83	Phosphorus	CH3-phosphonate	P_CH3_Phn		K06167	phnP	phosphoribosyl 1,2-cyclic phosphate phosphodiesterase	[EC:3.1.4.55]	K06167 P_CH3_Phn phnP	K06167 P_CH3_Phn ( phnP ) phosphoribosyl 1,2
84	Sulfur	S2O3_oxidation	S2O3_ox		K17222	soxA	sulfur-oxidizing protein SoxA		K17222 S2O3_ox soxA	K17222 S2O3_ox ( soxA ) sulfur-oxidizing p
85	Sulfur	S2O3_oxidation	S2O3_ox		K17223	soxX	sulfur-oxidizing protein SoxX		K17223 S2O3_ox soxX	K17223 S2O3_ox ( soxX ) sulfur-oxidizing p
86	Sulfur	S2O3_oxidation	S2O3_ox		K17224	soxB	sulfur-oxidizing protein SoxB		K17224 S2O3_ox soxB	K17224 S2O3_ox ( soxB ) sulfur-oxidizing p
87	Sulfur	S2O3_oxidation	S2O3_ox		K17225	soxC	sulfane dehydrogenase subunit SoxC		K17225 S2O3_ox soxC	K17225 S2O3_ox ( soxC ) sulfane dehydrogen
88	Sulfur	S2O3_oxidation	S2O3_ox		K17226	soxY	sulfur-oxidizing protein SoxY		K17226 S2O3_ox soxY	K17226 S2O3_ox ( soxY ) sulfur-oxidizing p
89	Sulfur	S2O3_oxidation	S2O3_ox		K08738	CYC	cytochrome c		K08738 S2O3_ox CYC	K08738 S2O3_ox ( CYC ) cytochrome c
90	Sulfur	SO4_D.reduction	SO4_D.red		K00956	cysN	sulfate adenylyltransferase subunit 1	[EC:2.7.7.4]	K00956 SO4_D.red cysN	K00956 SO4_D.red ( cysN ) sulfate adenylyltr
91	Sulfur	SO4_D.reduction	SO4_D.red		K00957	cysD	sulfate adenylyltransferase subunit 2	[EC:2.7.7.4]	K00957 SO4_D.red cysD	K00957 SO4_D.red ( cysD ) sulfate adenylyltr
92	Sulfur	SO4_D.reduction	SO4_D.red		K00958	sat, met3	sulfate adenylyltransferase	[EC:2.7.7.4]	K00958 SO4_D.red sat,	K00958 SO4_D.red ( sat, ) sulfate adenylyltr
93	Sulfur	SO4_D.reduction	SO4_D.red		K00394	aprA	adenylylsulfate reductase, subunit A	[EC:1.8.99.2]	K00394 SO4_D.red aprA	K00394 SO4_D.red ( aprA ) adenylylsulfate re
94	Sulfur	SO4_D.reduction	SO4_D.red		K00395	aprB	adenylylsulfate reductase, subunit B	[EC:1.8.99.2]	K00395 SO4_D.red aprB	K00395 SO4_D.red ( aprB ) adenylylsulfate re
95	Sulfur	SO4_D.reduction	SO4_D.red		K11180	dsrA	sulfite reductase alpha subunit	[EC:1.8.99.3 1.8.99.5]	K11180 SO4_D.red dsrA	K11180 SO4_D.red ( dsrA ) sulfite reductase
96	Sulfur	SO4_D.reduction	SO4_D.red		K11181	dsrB	sulfite reductase beta subunit	[EC:1.8.99.3 1.8.99.5]	K11181 SO4_D.red dsrB	K11181 SO4_D.red ( dsrB ) sulfite reductase
97	Sulfur	SO4_A.reduction	SO4_A.red		K13811	PAPSS	3'-phosphoadenosine 5'-phosphosulfate synthase	[EC:2.7.7.4 2.7.1.25]	K13811 SO4_A.red PAPS	K13811 SO4_A.red ( PAPS ) 3'-phosphoadenosin
98	Sulfur	SO4_A.reduction	SO4_A.red		K00958	sat, met3	sulfate adenylyltransferase	[EC:2.7.7.4]	K00958 SO4_A.red sat,	K00958 SO4_A.red ( sat, ) sulfate adenylyltr
99	Sulfur	SO4_A.reduction	SO4_A.red		K00860	cysC	adenylylsulfate kinase	[EC:2.7.1.25]	K00860 SO4_A.red cysC	K00860 SO4_A.red ( cysC ) adenylylsulfate ki
100	Sulfur	SO4_A.reduction	SO4_A.red		K00955	cysNC	bifunctional enzyme CysN/CysC	[EC:2.7.7.4 2.7.1.25]	K00955 SO4_A.red cysN	K00955 SO4_A.red ( cysN ) bifunctional enzym
101	Sulfur	SO4_A.reduction	SO4_A.red		K00957	cysD	sulfate adenylyltransferase subunit 2	[EC:2.7.7.4]	K00957 SO4_A.red cysD	K00957 SO4_A.red ( cysD ) sulfate adenylyltr
102	Sulfur	SO4_A.reduction	SO4_A.red		K00956	cysN	sulfate adenylyltransferase subunit 1	[EC:2.7.7.4]	K00956 SO4_A.red cysN	K00956 SO4_A.red ( cysN ) sulfate adenylyltr
103	Sulfur	SO4_A.reduction	SO4_A.red		K00390	cysH	phosphoadenosine phosphosulfate reductase	[EC:1.8.4.8 1.8.4.10]	K00390 SO4_A.red cysH	K00390 SO4_A.red ( cysH ) phosphoadenosine p
104	Sulfur	SO4_A.reduction	SO4_A.red		K00380	cysJ	sulfite reductase (NADPH) flavoprotein alpha-component	[EC:1.8.1.2]	K00380 SO4_A.red cysJ	K00380 SO4_A.red ( cysJ ) sulfite reductase
105	Sulfur	SO4_A.reduction	SO4_A.red		K00381	cysI	sulfite reductase (NADPH) hemoprotein beta-component	[EC:1.8.1.2]	K00381 SO4_A.red cysI	K00381 SO4_A.red ( cysI ) sulfite reductase
106	Sulfur	SO4_A.reduction	SO4_A.red		K00392	sir	sulfite reductase (ferredoxin)	[EC:1.8.7.1]	K00392 SO4_A.red sir	K00392 SO4_A.red ( sir ) sulfite reductase
107	CH4_cycling	CH4_oxidation	CH4_ox		K10944	pmoA-amoA	methane/ammonia monooxygenase subunit A	[EC:1.14.18.3 1.14.99.39]	K10944 CH4_ox pmoA	K10944 CH4_ox ( pmoA ) methane/ammonia mo
108	CH4_cycling	CH4_oxidation	CH4_ox		K10945	pmoB-amoB	methane/ammonia monooxygenase subunit B		K10945 CH4_ox pmoB	K10945 CH4_ox ( pmoB ) methane/ammonia mo
109	CH4_cycling	CH4_oxidation	CH4_ox		K10946	pmoC-amoC	methane/ammonia monooxygenase subunit C		K10946 CH4_ox pmoC	K10946 CH4_ox ( pmoC ) methane/ammonia mo
110	CH4_cycling	CH4_oxidation	CH4_ox		K16157	mmoX	methane monooxygenase component A alpha chain	[EC:1.14.13.25]	K16157 CH4_ox mmoX	K16157 CH4_ox ( mmoX ) methane monooxygen
111	CH4_cycling	CH4_oxidation	CH4_ox		K16158	mmoY	methane monooxygenase component A beta chain	[EC:1.14.13.25]	K16158 CH4_ox mmoY	K16158 CH4_ox ( mmoY ) methane monooxygen
112	CH4_cycling	CH4_oxidation	CH4_ox		K16159	mmoZ	methane monooxygenase component A gamma chain	[EC:1.14.13.25]	K16159 CH4_ox mmoZ	K16159 CH4_ox ( mmoZ ) methane monooxygen
113	CH4_cycling	CH4_oxidation	CH4_ox		K16160	mmoB	methane monooxygenase regulatory protein B		K16160 CH4_ox mmoB	K16160 CH4_ox ( mmoB ) methane monooxygen
114	CH4_cycling	CH4_oxidation	CH4_ox		K16161	mmoC	methane monooxygenase component C	[EC:1.14.13.25]	K16161 CH4_ox mmoC	K16161 CH4_ox ( mmoC ) methane monooxygen
115	CH4_cycling	CH4_oxidation	CH4_ox		K16162	mmoD	methane monooxygenase component D		K16162 CH4_ox mmoD	K16162 CH4_ox ( mmoD ) methane monooxygen
116	CH4_cycling	CH4_H2_reduction	CH4_H2.red		K00200	fwdA, fmdA	formylmethanofuran dehydrogenase subunit A	[EC:1.2.99.5]	K00200 CH4_H2.red fwdA	K00200 CH4_H2.red ( fwdA ) formylmethanofuran
117	CH4_cycling	CH4_H2_reduction	CH4_H2.red		K00201	fwdB, fmdB	formylmethanofuran dehydrogenase subunit B	[EC:1.2.99.5]	K00201 CH4_H2.red fwdB	K00201 CH4_H2.red ( fwdB ) formylmethanofuran
118	CH4_cycling	CH4_H2_reduction	CH4_H2.red		K00202	fwdC, fmdC	formylmethanofuran dehydrogenase subunit C	[EC:1.2.99.5]	K00202 CH4_H2.red fwdC	K00202 CH4_H2.red ( fwdC ) formylmethanofuran
119	CH4_cycling	CH4_H2_reduction	CH4_H2.red		K00203	fwdD, fmdD	formylmethanofuran dehydrogenase subunit D	[EC:1.2.99.5]	K00203 CH4_H2.red fwdD	K00203 CH4_H2.red ( fwdD ) formylmethanofuran
120	CH4_cycling	CH4_H2_reduction	CH4_H2.red		K11261	fwdE, fmdE	formylmethanofuran dehydrogenase subunit E	[EC:1.2.99.5]	K11261 CH4_H2.red fwdE	K11261 CH4_H2.red ( fwdE ) formylmethanofuran
121	CH4_cycling	CH4_H2_reduction	CH4_H2.red		K00205	fwdF, fmdF	4Fe-4S ferredoxin		K00205 CH4_H2.red fwdF	K00205 CH4_H2.red ( fwdF ) 4Fe-4S ferredoxin
122	CH4_cycling	CH4_H2_reduction	CH4_H2.red		K11260	fwdG	4Fe-4S ferredoxin		K11260 CH4_H2.red fwdG	K11260 CH4_H2.red ( fwdG ) 4Fe-4S ferredoxin
123	CH4_cycling	CH4_H2_reduction	CH4_H2.red		K00204	fwdH	4Fe-4S ferredoxin		K00204 CH4_H2.red fwdH	K00204 CH4_H2.red ( fwdH ) 4Fe-4S ferredoxin
124	CH4_cycling	CH4_H2_reduction	CH4_H2.red		K00672	ftr	formylmethanofuran--tetrahydromethanopterin N-formyltransferase	[EC:2.3.1.101]	K00672 CH4_H2.red ftr	K00672 CH4_H2.red ( ftr ) formylmethanofuran
125	CH4_cycling	CH4_H2_reduction	CH4_H2.red		K01499	mch	methenyltetrahydromethanopterin cyclohydrolase	[EC:3.5.4.27]	K01499 CH4_H2.red mch	K01499 CH4_H2.red ( mch ) methenyltetrahydro
126	CH4_cycling	CH4_H2_reduction	CH4_H2.red		K00319	mtd	methylenetetrahydromethanopterin dehydrogenase	[EC:1.5.98.1]	K00319 CH4_H2.red mtd	K00319 CH4_H2.red ( mtd ) methylenetetrahydr
127	CH4_cycling	CH4_H2_reduction	CH4_H2.red		K13942	hmd	5,10-methenyltetrahydromethanopterin hydrogenase	[EC:1.12.98.2]	K13942 CH4_H2.red hmd	K13942 CH4_H2.red ( hmd ) 5,10-methenyltetra
128	CH4_cycling	CH4_H2_reduction	CH4_H2.red		K00320	mer	5,10-methylenetetrahydromethanopterin reductase	[EC:1.5.98.2]	K00320 CH4_H2.red mer	K00320 CH4_H2.red ( mer ) 5,10-methylenetetr
129	CH4_cycling	CH4_acetate	CH4_acetat		K00925	ackA	acetate kinase	[EC:2.7.2.1]	K00925 CH4_acetat ackA	K00925 CH4_acetat ( ackA ) acetate kinase
130	CH4_cycling	CH4_acetate	CH4_acetat		K00625	E2.3.1.8, pta	phosphate acetyltransferase	[EC:2.3.1.8]	K00625 CH4_acetat E2.3	K00625 CH4_acetat ( E2.3 ) phosphate acetyltr
131	CH4_cycling	CH4_acetate	CH4_acetat		K13788	pta	phosphate acetyltransferase	[EC:2.3.1.8]	K13788 CH4_acetat pta	K13788 CH4_acetat ( pta ) phosphate acetyltr
132	CH4_cycling	CH4_acetate	CH4_acetat		K01895	ACSS, acs	acetyl-CoA synthetase	[EC:6.2.1.1]	K01895 CH4_acetat ACSS	K01895 CH4_acetat ( ACSS ) acetyl-CoA synthet
133	CH4_cycling	CH4_acetate	CH4_acetat		K00193	cdhC	acetyl-CoA decarbonylase/synthase complex subunit beta	[EC:2.3.1.-]	K00193 CH4_acetat cdhC	K00193 CH4_acetat ( cdhC ) acetyl-CoA decarbo
134	CH4_cycling	CH4_acetate	CH4_acetat		K00197	cdhE, acsC	acetyl-CoA decarbonylase/synthase complex subunit gamma	[EC:2.1.1.245]	K00197 CH4_acetat cdhE	K00197 CH4_acetat ( cdhE ) acetyl-CoA decarbo
135	CH4_cycling	CH4_acetate	CH4_acetat		K00194	cdhD, acsD	acetyl-CoA decarbonylase/synthase complex subunit delta	[EC:2.1.1.245]	K00194 CH4_acetat cdhD	K00194 CH4_acetat ( cdhD ) acetyl-CoA decarbo
136	CH4_cycling	CH4_methylotroph	CH4_methanol		K14080	mtaA	[methyl-Co(III) methanol-specific corrinoid protein]:coenzyme M methyltransferase	[EC:2.1.1.246]	K14080 CH4_methanol mtaA	K14080 CH4_methanol ( mtaA ) [methyl-Co(III) me
137	CH4_cycling	CH4_methylotroph	CH4_methanol		K04480	mtaB	methanol---5-hydroxybenzimidazolylcobamide Co-methyltransferase	[EC:2.1.1.90]	K04480 CH4_methanol mtaB	K04480 CH4_methanol ( mtaB ) methanol---5-hydro
138	CH4_cycling	CH4_methylotroph	CH4_methanol		K14081	mtaC	methanol corrinoid protein		K14081 CH4_methanol mtaC	K14081 CH4_methanol ( mtaC ) methanol corrinoid
139	CH4_cycling	CH4_methylotroph	CH4_methylam		K14082	mtbA	[methyl-Co(III) methylamine-specific corrinoid protein]:coenzyme M methyltransferase	[EC:2.1.1.247]	K14082 CH4_methylam mtbA	K14082 CH4_methylam ( mtbA ) [methyl-Co(III) me
140	CH4_cycling	CH4_methylotroph	CH4_methylam		K16177	mtmC	monomethylamine corrinoid protein		K16177 CH4_methylam mtmC	K16177 CH4_methylam ( mtmC ) monomethylamine co
141	CH4_cycling	CH4_methylotroph	CH4_methylam		K16176	mtmB	methylamine---corrinoid protein Co-methyltransferase	[EC:2.1.1.248]	K16176 CH4_methylam mtmB	K16176 CH4_methylam ( mtmB ) methylamine---corr
142	CH4_cycling	CH4_methylotroph	CH4_methylam		K16179	mtbC	dimethylamine corrinoid protein		K16179 CH4_methylam mtbC	K16179 CH4_methylam ( mtbC ) dimethylamine corr
143	CH4_cycling	CH4_methylotroph	CH4_methylam		K16178	mtbB	dimethylamine---corrinoid protein Co-methyltransferase	[EC:2.1.1.249]	K16178 CH4_methylam mtbB	K16178 CH4_methylam ( mtbB ) dimethylamine---co
144	CH4_cycling	CH4_methylotroph	CH4_methylam		K14084	mttC	trimethylamine corrinoid protein		K14084 CH4_methylam mttC	K14084 CH4_methylam ( mttC ) trimethylamine cor
145	CH4_cycling	CH4_methylotroph	CH4_methylam		K14083	mttB	trimethylamine---corrinoid protein Co-methyltransferase	[EC:2.1.1.250]	K14083 CH4_methylam mttB	K14083 CH4_methylam ( mttB ) trimethylamine---c
146	CH4_cycling	CH4_Archaeal	CH4_Archa		K00577	mtrA	tetrahydromethanopterin S-methyltransferase subunit A	[EC:2.1.1.86]	K00577 CH4_Archa mtrA	K00577 CH4_Archa ( mtrA ) tetrahydromethanop
147	CH4_cycling	CH4_Archaeal	CH4_Archa		K00578	mtrB	tetrahydromethanopterin S-methyltransferase subunit B	[EC:2.1.1.86]	K00578 CH4_Archa mtrB	K00578 CH4_Archa ( mtrB ) tetrahydromethanop
148	CH4_cycling	CH4_Archaeal	CH4_Archa		K00579	mtrC	tetrahydromethanopterin S-methyltransferase subunit C	[EC:2.1.1.86]	K00579 CH4_Archa mtrC	K00579 CH4_Archa ( mtrC ) tetrahydromethanop
149	CH4_cycling	CH4_Archaeal	CH4_Archa		K00580	mtrD	tetrahydromethanopterin S-methyltransferase subunit D	[EC:2.1.1.86]	K00580 CH4_Archa mtrD	K00580 CH4_Archa ( mtrD ) tetrahydromethanop
150	CH4_cycling	CH4_Archaeal	CH4_Archa		K00581	mtrE	tetrahydromethanopterin S-methyltransferase subunit E	[EC:2.1.1.86]	K00581 CH4_Archa mtrE	K00581 CH4_Archa ( mtrE ) tetrahydromethanop
151	CH4_cycling	CH4_Archaeal	CH4_Archa		K00582	mtrF	tetrahydromethanopterin S-methyltransferase subunit F	[EC:2.1.1.86]	K00582 CH4_Archa mtrF	K00582 CH4_Archa ( mtrF ) tetrahydromethanop
152	CH4_cycling	CH4_Archaeal	CH4_Archa		K00583	mtrG	tetrahydromethanopterin S-methyltransferase subunit G	[EC:2.1.1.86]	K00583 CH4_Archa mtrG	K00583 CH4_Archa ( mtrG ) tetrahydromethanop
153	CH4_cycling	CH4_Archaeal	CH4_Archa		K00584	mtrH	tetrahydromethanopterin S-methyltransferase subunit H	[EC:2.1.1.86]	K00584 CH4_Archa mtrH	K00584 CH4_Archa ( mtrH ) tetrahydromethanop
154	CH4_cycling	CH4_Archaeal	CH4_Archa		K00399	mcrA	methyl-coenzyme M reductase alpha subunit	[EC:2.8.4.1]	K00399 CH4_Archa mcrA	K00399 CH4_Archa ( mcrA ) methyl-coenzyme M
155	CH4_cycling	CH4_Archaeal	CH4_Archa		K00401	mcrB	methyl-coenzyme M reductase beta subunit	[EC:2.8.4.1]	K00401 CH4_Archa mcrB	K00401 CH4_Archa ( mcrB ) methyl-coenzyme M
156	CH4_cycling	CH4_Archaeal	CH4_Archa		K00402	mcrG	methyl-coenzyme M reductase gamma subunit	[EC:2.8.4.1]	K00402 CH4_Archa mcrG	K00402 CH4_Archa ( mcrG ) methyl-coenzyme M
157	CH4_cycling	CH4_Archaeal	CH4_Archa		K03388	hdrA	heterodisulfide reductase subunit A	[EC:1.8.98.1]	K03388 CH4_Archa hdrA	K03388 CH4_Archa ( hdrA ) heterodisulfide re
158	CH4_cycling	CH4_Archaeal	CH4_Archa		K03389	hdrB	heterodisulfide reductase subunit B	[EC:1.8.98.1]	K03389 CH4_Archa hdrB	K03389 CH4_Archa ( hdrB ) heterodisulfide re
159	CH4_cycling	CH4_Archaeal	CH4_Archa		K03390	hdrC	heterodisulfide reductase subunit C	[EC:1.8.98.1]	K03390 CH4_Archa hdrC	K03390 CH4_Archa ( hdrC ) heterodisulfide re
160	CH4_cycling	CH3_Phosphonate	CH3_Phn		K06163	phnJ	alpha-D-ribose 1-methylphosphonate 5-phosphate C-P lyase [EC:4.7.1.1]		K06163 CH3_Phn phnJ	K06163 CH3_Phn ( phnJ ) alpha-D-ribose 1-m
0	Fermentation	H2_oxidation	H2_oxid		K06281	hyaB, hybC	hydrogenase large subunit	[EC:1.12.99.6]	K06281 H2_oxid hyaB	K06281 H2_oxid ( hyaB ) hydrogenase large
1	Fermentation	H2_oxidation	H2_oxid		K06282	hyaA, hybO	hydrogenase small subunit	[EC:1.12.99.6]	K06282 H2_oxid hyaA	K06282 H2_oxid ( hyaA ) hydrogenase small
2	Fermentation	H2_oxidation	H2_oxid		K00436	hoxH	NAD-reducing hydrogenase large subunit	[EC:1.12.1.2]	K00436 H2_oxid hoxH	K00436 H2_oxid ( hoxH ) NAD-reducing hydro
3	Fermentation	H2_production	H2_prod		K00532	E1.12.7.2	ferredoxin hydrogenase	[EC:1.12.7.2]	K00532 H2_prod E1.1	K00532 H2_prod ( E1.1 ) ferredoxin hydroge
4	Fermentation	H2_production	H2_prod		K00533	E1.12.7.2L	ferredoxin hydrogenase large subunit	[EC:1.12.7.2]	K00533 H2_prod E1.1	K00533 H2_prod ( E1.1 ) ferredoxin hydroge
5	Fermentation	H2_production	H2_prod		K00534	E1.12.7.2S	ferredoxin hydrogenase small subunit	[EC:1.12.7.2]	K00534 H2_prod E1.1	K00534 H2_prod ( E1.1 ) ferredoxin hydroge
6	Fermentation	H2_production	H2_prod		K06441	E1.12.7.2G	ferredoxin hydrogenase gamma subunit	[EC:1.12.7.2]	K06441 H2_prod E1.1	K06441 H2_prod ( E1.1 ) ferredoxin hydroge
7	Fermentation	H2_production	H2_prod		K00192	cdhA	acetyl-CoA decarbonylase/synthase complex subunit alpha	[EC:1.2.7.4]	K00192 H2_prod cdhA	K00192 H2_prod ( cdhA ) acetyl-CoA decarbo
8	Fermentation	H2_production	H2_prod		K00198	cooS, acsA	carbon-monoxide dehydrogenase catalytic subunit	[EC:1.2.99.2 1.2.7.4]	K00198 H2_prod cooS	K00198 H2_prod ( cooS ) carbon-monoxide de
9	Fermentation	H2_production	H2_prod		K03518	coxS	carbon-monoxide dehydrogenase small subunit	[EC:1.2.99.2]	K03518 H2_prod coxS	K03518 H2_prod ( coxS ) carbon-monoxide de
10	Fermentation	H2_production	H2_prod		K03519	coxM, cutM	carbon-monoxide dehydrogenase medium subunit	[EC:1.2.99.2]	K03519 H2_prod coxM	K03519 H2_prod ( coxM ) carbon-monoxide de
11	Fermentation	H2_production	H2_prod		K03520	coxL, cutL	carbon-monoxide dehydrogenase large subunit	[EC:1.2.99.2]	K03520 H2_prod coxL	K03520 H2_prod ( coxL ) carbon-monoxide de
12	Fermentation	H2_production	H2_prod		K14138	acsB	acetyl-CoA synthase	[EC:2.3.1.169]	K14138 H2_prod acsB	K14138 H2_prod ( acsB ) acetyl-CoA synthas
13	Fermentation	H2_production	H2_prod		K00355	NQO1	NAD(P)H dehydrogenase (quinone)	[EC:1.6.5.2]	K00355 H2_prod NQO1	K00355 H2_prod ( NQO1 ) NAD(P)H dehydrogen
14	Fermentation	H2_production	H2_prod		K00532	hydA	hydrogenase I	[EC:1.18.99.1]	K00532 H2_prod hydA	K00532 H2_prod ( hydA ) hydrogenase I
15	Fermentation	H2_production	H2_prod		K02636	petC	cytochrome b6-f complex iron-sulfur subunit	[EC:1.10.9.1]	K02636 H2_prod petC	K02636 H2_prod ( petC ) cytochrome b6-f co
16	Fermentation	Fermentation	Fm_acetoin		K00615	tktA, tktB	transketolase	[EC:2.2.1.1]	K00615 Fm_acetoin tktA	K00615 Fm_acetoin ( tktA ) transketolase
17	Fermentation	Fermentation	Fm_acetoin		K00616	talA, talB	transaldolase	[EC:2.2.1.2]	K00616 Fm_acetoin talA	K00616 Fm_acetoin ( talA ) transaldolase
18	Fermentation	Fermentation	Fm_acetoin		K01656	TRP3	anthranilate synthase / indole-3-glycerol phosphate synthase	[EC:4.1.3.27 4.1.1.48]	K01656 Fm_acetoin TRP3	K01656 Fm_acetoin ( TRP3 ) anthranilate synth
19	Fermentation	Fermentation	Fm_acetoin		K13043	argF	N-succinyl-L-ornithine transcarbamylase	[EC:2.1.3.11]	K13043 Fm_acetoin argF	K13043 Fm_acetoin ( argF ) N-succinyl-L-ornit
20	Fermentation	Fermentation	Fm_Bif_shnt		K00603	fctD	glutamate formiminotransferase	[EC:2.1.2.5]	K00603 Fm_Bif_shnt fctD	K00603 Fm_Bif_shnt ( fctD ) glutamate formimin
21	Fermentation	Fermentation	Fm_Bif_shnt		K01624	FBA, fbaA	fructose-bisphosphate aldolase, class II	[EC:4.1.2.13]	K01624 Fm_Bif_shnt FBA,	K01624 Fm_Bif_shnt ( FBA, ) fructose-bisphosph
22	Fermentation	Fermentation	Fm_Bif_shnt		K01713	pheC	cyclohexadienyl dehydratase	[EC:4.2.1.51 4.2.1.91]	K01713 Fm_Bif_shnt pheC	K01713 Fm_Bif_shnt ( pheC ) cyclohexadienyl de
23	Fermentation	Fermentation	Fm_Bif_shnt		K03416	E2.1.3.1-5S	methylmalonyl-CoA carboxyltransferase 5S subunit	[EC:2.1.3.1]	K03416 Fm_Bif_shnt E2.1	K03416 Fm_Bif_shnt ( E2.1 ) methylmalonyl-CoA
24	Fermentation	Fermentation	Fm_Bif_shnt		K06040	E5.3.1.3	D-arabinose aldose-ketose-isomerase	[EC:5.3.1.3]	K06040 Fm_Bif_shnt E5.3	K06040 Fm_Bif_shnt ( E5.3 ) D-arabinose aldose
25	Fermentation	Fermentation	Fm_Bif_shnt		K13831	hps-phi	3-hexulose-6-phosphate synthase / 6-phospho-3-hexuloisomerase	[EC:4.1.2.43 5.3.1.27]	K13831 Fm_Bif_shnt hps-	K13831 Fm_Bif_shnt ( hps- ) 3-hexulose-6-phosp
26	Fermentation	Fermentation	Fm_Bif_shnt		K13990	FTCD	glutamate formiminotransferase / formiminotetrahydrofolate cyclodeaminase	[EC:2.1.2.5 4.3.1.4]	K13990 Fm_Bif_shnt FTCD	K13990 Fm_Bif_shnt ( FTCD ) glutamate formimin
27	Fermentation	Fermentation	Fm_butyr_acet		K00023	E1.1.1.36, phbB	acetoacetyl-CoA reductase	[EC:1.1.1.36]	K00023 Fm_butyr_acet E1.1	K00023 Fm_butyr_acet ( E1.1 ) acetoacetyl-CoA re
28	Fermentation	Fermentation	Fm_butyr_acet		K01809	manA, MPI	mannose-6-phosphate isomerase	[EC:5.3.1.8]	K01809 Fm_butyr_acet manA	K01809 Fm_butyr_acet ( manA ) mannose-6-phosphat
29	Fermentation	Fermentation	Fm_butyr_acet		K01835	pgm	phosphoglucomutase	[EC:5.4.2.2]	K01835 Fm_butyr_acet pgm	K01835 Fm_butyr_acet ( pgm ) phosphoglucomutase
30	Fermentation	Fermentation	Fm_butyr_acet		K03431	glmM	phosphoglucosamine mutase	[EC:5.4.2.10]	K03431 Fm_butyr_acet glmM	K03431 Fm_butyr_acet ( glmM ) phosphoglucosamine
31	Fermentation	Fermentation	Fm_butyr_acet		K13832	aroDE, DHQ-SDH	3-dehydroquinate dehydratase / shikimate dehydrogenase	[EC:4.2.1.10 1.1.1.25]	K13832 Fm_butyr_acet aroD	K13832 Fm_butyr_acet ( aroD ) 3-dehydroquinate d
32	Fermentation	Fermentation	Fm_butyr_acet		K15038	K15038	succinyl-CoA reductase	[EC:1.2.1.76]	K15038 Fm_butyr_acet K150	K15038 Fm_butyr_acet ( K150 ) succinyl-CoA reduc
33	Fermentation	Fermentation	Fm_lact_pyru		K00024	mdh	malate dehydrogenase	[EC:1.1.1.37]	K00024 Fm_lact_pyru mdh	K00024 Fm_lact_pyru ( mdh ) malate dehydrogena
34	Fermentation	Fermentation	Fm_lact_pyru		K00025	MDH1	malate dehydrogenase	[EC:1.1.1.37]	K00025 Fm_lact_pyru MDH1	K00025 Fm_lact_pyru ( MDH1 ) malate dehydrogena
35	Fermentation	Fermentation	Fm_lact_pyru		K00026	MDH2	malate dehydrogenase	[EC:1.1.1.37]	K00026 Fm_lact_pyru MDH2	K00026 Fm_lact_pyru ( MDH2 ) malate dehydrogena
36	Fermentation	Fermentation	Fm_lact_pyru		K00061	RDH5	11-cis-retinol dehydrogenase	[EC:1.1.1.315]	K00061 Fm_lact_pyru RDH5	K00061 Fm_lact_pyru ( RDH5 ) 11-cis-retinol deh
37	Fermentation	Fermentation	Fm_lact_pyru		K00634	ptb	phosphate butyryltransferase	[EC:2.3.1.19]	K00634 Fm_lact_pyru ptb	K00634 Fm_lact_pyru ( ptb ) phosphate butyrylt
38	Fermentation	Fermentation	Fm_lact_pyru		K01089	hisB	imidazoleglycerol-phosphate dehydratase / histidinol-phosphatase	[EC:4.2.1.19 3.1.3.15]	K01089 Fm_lact_pyru hisB	K01089 Fm_lact_pyru ( hisB ) imidazoleglycerol-
39	Fermentation	Fermentation	Fm_lact_pyru		K01693	hisB	imidazoleglycerol-phosphate dehydratase	[EC:4.2.1.19]	K01693 Fm_lact_pyru hisB	K01693 Fm_lact_pyru ( hisB ) imidazoleglycerol-
40	Fermentation	Fermentation	Fm_lact_pyru		K02472	wecC	UDP-N-acetyl-D-mannosaminuronic acid dehydrogenase	[EC:1.1.1.336]	K02472 Fm_lact_pyru wecC	K02472 Fm_lact_pyru ( wecC ) UDP-N-acetyl-D-man
41	Fermentation	Fermentation	Fm_lact_pyru		K02474	wbpO	UDP-N-acetyl-D-galactosamine dehydrogenase	[EC:1.1.1.-]	K02474 Fm_lact_pyru wbpO	K02474 Fm_lact_pyru ( wbpO ) UDP-N-acetyl-D-gal
42	Fermentation	Fermentation	Fm_lact_pyru		K03777	dld	D-lactate dehydrogenase	[EC:1.1.1.28]	K03777 Fm_lact_pyru dld	K03777 Fm_lact_pyru ( dld ) D-lactate dehydrog
43	Fermentation	Fermentation	Fm_lact_pyru		K06607	iolS	myo-inositol catabolism protein IolS	[EC:1.1.1.-]	K06607 Fm_lact_pyru iolS	K06607 Fm_lact_pyru ( iolS ) myo-inositol catab
44	Fermentation	Fermentation	Fm_lact_pyru		K07535	badH	2-hydroxycyclohexanecarboxyl-CoA dehydrogenase	[EC:1.1.1.-]	K07535 Fm_lact_pyru badH	K07535 Fm_lact_pyru ( badH ) 2-hydroxycyclohexa
45	Fermentation	Fermentation	Fm_lact_pyru		K07538	had	6-hydroxycyclohex-1-ene-1-carbonyl-CoA dehydrogenase	[EC:1.1.1.368]	K07538 Fm_lact_pyru had	K07538 Fm_lact_pyru ( had ) 6-hydroxycyclohex-
46	Fermentation	Fermentation	Fm_lact_pyru		K08322	rspB	L-gulonate 5-dehydrogenase	[EC:1.1.1.380]	K08322 Fm_lact_pyru rspB	K08322 Fm_lact_pyru ( rspB ) L-gulonate 5-dehyd
47	Fermentation	Fermentation	Fm_lact_pyru		K10251	HSD17B12, KAR, IFA38	beta-estradiol 17-dehydrogenase / very-long-chain 3-oxoacyl-CoA reductase	[EC:1.1.1.62 1.1.1.330]	K10251 Fm_lact_pyru HSD1	K10251 Fm_lact_pyru ( HSD1 ) beta-estradiol 17-
48	Fermentation	Fermentation	Fm_lact_pyru		K10703	PHS1, PAS2	very-long-chain (3R)-3-hydroxyacyl-CoA dehydratase	[EC:4.2.1.134]	K10703 Fm_lact_pyru PHS1	K10703 Fm_lact_pyru ( PHS1 ) very-long-chain (3
49	Fermentation	Fermentation	Fm_lact_pyru		K10978	aksF	methanogen homoisocitrate dehydrogenase	[EC:1.1.1.87 1.1.1.-]	K10978 Fm_lact_pyru aksF	K10978 Fm_lact_pyru ( aksF ) methanogen homoiso
50	Fermentation	Fermentation	Fm_lact_pyru		K11150	RDH8	retinol dehydrogenase 8	[EC:1.1.1.-]	K11150 Fm_lact_pyru RDH8	K11150 Fm_lact_pyru ( RDH8 ) retinol dehydrogen
51	Fermentation	Fermentation	Fm_lact_pyru		K11151	RDH10	retinol dehydrogenase 10	[EC:1.1.1.-]	K11151 Fm_lact_pyru RDH1	K11151 Fm_lact_pyru ( RDH1 ) retinol dehydrogen
52	Fermentation	Fermentation	Fm_lact_pyru		K11152	RDH11	retinol dehydrogenase 11	[EC:1.1.1.300]	K11152 Fm_lact_pyru RDH1	K11152 Fm_lact_pyru ( RDH1 ) retinol dehydrogen
53	Fermentation	Fermentation	Fm_lact_pyru		K11153	RDH12	retinol dehydrogenase 12	[EC:1.1.1.300]	K11153 Fm_lact_pyru RDH1	K11153 Fm_lact_pyru ( RDH1 ) retinol dehydrogen
54	Fermentation	Fermentation	Fm_lact_pyru		K11154	RDH16	retinol dehydrogenase 16	[EC:1.1.1.-]	K11154 Fm_lact_pyru RDH1	K11154 Fm_lact_pyru ( RDH1 ) retinol dehydrogen
55	Fermentation	Fermentation	Fm_lact_pyru		K11161	RDH13	retinol dehydrogenase 13	[EC:1.1.1.300]	K11161 Fm_lact_pyru RDH1	K11161 Fm_lact_pyru ( RDH1 ) retinol dehydrogen
56	Fermentation	Fermentation	Fm_lact_pyru		K11162	RDH14	retinol dehydrogenase 14	[EC:1.1.1.-]	K11162 Fm_lact_pyru RDH1	K11162 Fm_lact_pyru ( RDH1 ) retinol dehydrogen
57	Fermentation	Fermentation	Fm_lact_pyru		K11336	bchF	3-vinyl bacteriochlorophyllide hydratase	[EC:4.2.1.-]	K11336 Fm_lact_pyru bchF	K11336 Fm_lact_pyru ( bchF ) 3-vinyl bacterioch
58	Fermentation	Fermentation	Fm_lact_pyru		K11539	CBR4	carbonyl reductase 4	[EC:1.1.1.-]	K11539 Fm_lact_pyru CBR4	K11539 Fm_lact_pyru ( CBR4 ) carbonyl reductase
59	Fermentation	Fermentation	Fm_lact_pyru		K12420	actIII, oxyJ, snoaD, aknA	ketoreductase	[EC:1.1.1.-]	K12420 Fm_lact_pyru actI	K12420 Fm_lact_pyru ( actI ) ketoreductase
60	Fermentation	Fermentation	Fm_lact_pyru		K12451	UER1	3,5-epimerase/4-reductase	[EC:5.1.3.- 1.1.1.-]	K12451 Fm_lact_pyru UER1	K12451 Fm_lact_pyru ( UER1 ) 3,5-epimerase/4-re
61	Fermentation	Fermentation	Fm_lact_pyru		K13015	wbpA	UDP-N-acetyl-D-glucosamine dehydrogenase	[EC:1.1.1.136]	K13015 Fm_lact_pyru wbpA	K13015 Fm_lact_pyru ( wbpA ) UDP-N-acetyl-D-glu
62	Fermentation	Fermentation	Fm_lact_pyru		K13016	wbpB	UDP-N-acetyl-2-amino-2-deoxyglucuronate dehydrogenase	[EC:1.1.1.335]	K13016 Fm_lact_pyru wbpB	K13016 Fm_lact_pyru ( wbpB ) UDP-N-acetyl-2-ami
63	Fermentation	Fermentation	Fm_lact_pyru		K13020	wlbA, bplA	UDP-N-acetyl-2-amino-2-deoxyglucuronate dehydrogenase	[EC:1.1.1.335]	K13020 Fm_lact_pyru wlbA	K13020 Fm_lact_pyru ( wlbA ) UDP-N-acetyl-2-ami
64	Fermentation	Fermentation	Fm_lact_pyru		K13548	neoA, kanK	2-deoxy-scyllo-inosamine dehydrogenase	[EC:1.1.1.329]	K13548 Fm_lact_pyru neoA	K13548 Fm_lact_pyru ( neoA ) 2-deoxy-scyllo-ino
65	Fermentation	Fermentation	Fm_lact_pyru		K13574	ybiC	uncharacterized oxidoreductase	[EC:1.1.1.-]	K13574 Fm_lact_pyru ybiC	K13574 Fm_lact_pyru ( ybiC ) uncharacterized ox
66	Fermentation	Fermentation	Fm_lact_pyru		K13767	fadB	enoyl-CoA hydratase	[EC:4.2.1.17]	K13767 Fm_lact_pyru fadB	K13767 Fm_lact_pyru ( fadB ) enoyl-CoA hydratas
67	Fermentation	Fermentation	Fm_lact_pyru		K14248	oxyJ	ketoreductase	[EC:1.1.1.-]	K14248 Fm_lact_pyru oxyJ	K14248 Fm_lact_pyru ( oxyJ ) ketoreductase
68	Fermentation	Fermentation	Fm_lact_pyru		K14465	K14465	succinate semialdehyde reductase (NADPH)	[EC:1.1.1.-]	K14465 Fm_lact_pyru K144	K14465 Fm_lact_pyru ( K144 ) succinate semialde
69	Fermentation	Fermentation	Fm_lact_pyru		K14633	gra6, RED2	ketoreductase RED2	[EC:1.1.1.-]	K14633 Fm_lact_pyru gra6	K14633 Fm_lact_pyru ( gra6 ) ketoreductase RED2
70	Fermentation	Fermentation	Fm_multiple		K00001	E1.1.1.1, adh	alcohol dehydrogenase	[EC:1.1.1.1]	K00001 Fm_multiple E1.1	K00001 Fm_multiple ( E1.1 ) alcohol dehydrogen
71	Fermentation	Fermentation	Fm_multiple		K00004	BDH, butB	(R,R)-butanediol dehydrogenase / meso-butanediol dehydrogenase / diacetyl reductase	[EC:1.1.1.4 1.1.1.- 1.1.1.303]	K00004 Fm_multiple BDH,	K00004 Fm_multiple ( BDH, ) (R,R)-butanediol d
72	Fermentation	Fermentation	Fm_multiple		K00016	LDH, ldh	L-lactate dehydrogenase	[EC:1.1.1.27]	K00016 Fm_multiple LDH,	K00016 Fm_multiple ( LDH, ) L-lactate dehydrog
73	Fermentation	Fermentation	Fm_multiple		K00121	frmA, ADH5, adhC	S-(hydroxymethyl)glutathione dehydrogenase / alcohol dehydrogenase	[EC:1.1.1.284 1.1.1.1]	K00121 Fm_multiple frmA	K00121 Fm_multiple ( frmA ) S-(hydroxymethyl)g
74	Fermentation	Fermentation	Fm_multiple		K00132	E1.2.1.10	acetaldehyde dehydrogenase (acetylating)	[EC:1.2.1.10]	K00132 Fm_multiple E1.2	K00132 Fm_multiple ( E1.2 ) acetaldehyde dehyd
75	Fermentation	Fermentation	Fm_multiple		K00134	GAPDH, gapA	glyceraldehyde 3-phosphate dehydrogenase	[EC:1.2.1.12]	K00134 Fm_multiple GAPD	K00134 Fm_multiple ( GAPD ) glyceraldehyde 3-p
76	Fermentation	Fermentation	Fm_multiple		K00169	porA	pyruvate ferredoxin oxidoreductase alpha subunit	[EC:1.2.7.1]	K00169 Fm_multiple porA	K00169 Fm_multiple ( porA ) pyruvate ferredoxi
77	Fermentation	Fermentation	Fm_multiple		K00170	porB	pyruvate ferredoxin oxidoreductase beta subunit	[EC:1.2.7.1]	K00170 Fm_multiple porB	K00170 Fm_multiple ( porB ) pyruvate ferredoxi
78	Fermentation	Fermentation	Fm_multiple		K00171	porD	pyruvate ferredoxin oxidoreductase delta subunit	[EC:1.2.7.1]	K00171 Fm_multiple porD	K00171 Fm_multiple ( porD ) pyruvate ferredoxi
79	Fermentation	Fermentation	Fm_multiple		K00232	E1.3.3.6, ACOX1, ACOX3	acyl-CoA oxidase	[EC:1.3.3.6]	K00232 Fm_multiple E1.3	K00232 Fm_multiple ( E1.3 ) acyl-CoA oxidase
80	Fermentation	Fermentation	Fm_multiple		K00625	E2.3.1.8, pta	phosphate acetyltransferase	[EC:2.3.1.8]	K00625 Fm_multiple E2.3	K00625 Fm_multiple ( E2.3 ) phosphate acetyltr
81	Fermentation	Fermentation	Fm_multiple		K00640	cysE	serine O-acetyltransferase	[EC:2.3.1.30]	K00640 Fm_multiple cysE	K00640 Fm_multiple ( cysE ) serine O-acetyltra
82	Fermentation	Fermentation	Fm_multiple		K00872	thrB1	homoserine kinase	[EC:2.7.1.39]	K00872 Fm_multiple thrB	K00872 Fm_multiple ( thrB ) homoserine kinase
83	Fermentation	Fermentation	Fm_multiple		K00918	pfkC	ADP-dependent phosphofructokinase/glucokinase	[EC:2.7.1.146 2.7.1.147]	K00918 Fm_multiple pfkC	K00918 Fm_multiple ( pfkC ) ADP-dependent phos
84	Fermentation	Fermentation	Fm_multiple		K00928	lysC	aspartate kinase	[EC:2.7.2.4]	K00928 Fm_multiple lysC	K00928 Fm_multiple ( lysC ) aspartate kinase
85	Fermentation	Fermentation	Fm_multiple		K01026	pct	propionate CoA-transferase	[EC:2.8.3.1]	K01026 Fm_multiple pct	K01026 Fm_multiple ( pct ) propionate CoA-tra
86	Fermentation	Fermentation	Fm_multiple		K01039	gctA	glutaconate CoA-transferase, subunit A	[EC:2.8.3.12]	K01039 Fm_multiple gctA	K01039 Fm_multiple ( gctA ) glutaconate CoA-tr
87	Fermentation	Fermentation	Fm_multiple		K01658	trpG	anthranilate synthase component II	[EC:4.1.3.27]	K01658 Fm_multiple trpG	K01658 Fm_multiple ( trpG ) anthranilate synth
88	Fermentation	Fermentation	Fm_multiple		K01776	murI	glutamate racemase	[EC:5.1.1.3]	K01776 Fm_multiple murI	K01776 Fm_multiple ( murI ) glutamate racemase
89	Fermentation	Fermentation	Fm_multiple		K01805	xylA	xylose isomerase	[EC:5.3.1.5]	K01805 Fm_multiple xylA	K01805 Fm_multiple ( xylA ) xylose isomerase
90	Fermentation	Fermentation	Fm_multiple		K01807	rpiA	ribose 5-phosphate isomerase A	[EC:5.3.1.6]	K01807 Fm_multiple rpiA	K01807 Fm_multiple ( rpiA ) ribose 5-phosphate
91	Fermentation	Fermentation	Fm_multiple		K01808	rpiB	ribose 5-phosphate isomerase B	[EC:5.3.1.6]	K01808 Fm_multiple rpiB	K01808 Fm_multiple ( rpiB ) ribose 5-phosphate
92	Fermentation	Fermentation	Fm_multiple		K01825	fadB	3-hydroxyacyl-CoA dehydrogenase / enoyl-CoA hydratase / 3-hydroxybutyryl-CoA epimerase / enoyl-CoA isomerase	[EC:1.1.1.35 4.2.1.17 5.1.2.3 5.3.3.8]	K01825 Fm_multiple fadB	K01825 Fm_multiple ( fadB ) 3-hydroxyacyl-CoA
93	Fermentation	Fermentation	Fm_multiple		K02203	thrH	phosphoserine / homoserine phosphotransferase	[EC:3.1.3.3 2.7.1.39]	K02203 Fm_multiple thrH	K02203 Fm_multiple ( thrH ) phosphoserine / ho
94	Fermentation	Fermentation	Fm_multiple		K02372	fabZ	3-hydroxyacyl-[acyl-carrier-protein] dehydratase	[EC:4.2.1.59]	K02372 Fm_multiple fabZ	K02372 Fm_multiple ( fabZ ) 3-hydroxyacyl-[acy
95	Fermentation	Fermentation	Fm_multiple		K02509	hpaH	2-oxo-hept-3-ene-1,7-dioate hydratase	[EC:4.2.1.-]	K02509 Fm_multiple hpaH	K02509 Fm_multiple ( hpaH ) 2-oxo-hept-3-ene-1
96	Fermentation	Fermentation	Fm_multiple		K03366	butA, budC	meso-butanediol dehydrogenase / (S,S)-butanediol dehydrogenase / diacetyl reductase	[EC:1.1.1.- 1.1.1.76 1.1.1.304]	K03366 Fm_multiple butA	K03366 Fm_multiple ( butA ) meso-butanediol de
97	Fermentation	Fermentation	Fm_multiple		K03778	ldhA	D-lactate dehydrogenase	[EC:1.1.1.28]	K03778 Fm_multiple ldhA	K03778 Fm_multiple ( ldhA ) D-lactate dehydrog
98	Fermentation	Fermentation	Fm_multiple		K04072	adhE	acetaldehyde dehydrogenase / alcohol dehydrogenase	[EC:1.2.1.10 1.1.1.1]	K04072 Fm_multiple adhE	K04072 Fm_multiple ( adhE ) acetaldehyde dehyd
99	Fermentation	Fermentation	Fm_multiple		K04073	mhpF	acetaldehyde dehydrogenase	[EC:1.2.1.10]	K04073 Fm_multiple mhpF	K04073 Fm_multiple ( mhpF ) acetaldehyde dehyd
100	Fermentation	Fermentation	Fm_multiple		K05554	actVII	aromatase	[EC:4.2.1.-]	K05554 Fm_multiple actV	K05554 Fm_multiple ( actV ) aromatase
101	Fermentation	Fermentation	Fm_multiple		K05556	actVI1, RED1	ketoreductase RED1	[EC:1.1.1.-]	K05556 Fm_multiple actV	K05556 Fm_multiple ( actV ) ketoreductase RED1
102	Fermentation	Fermentation	Fm_multiple		K05715	2PGK	2-phosphoglycerate kinase	[EC:2.7.2.-]	K05715 Fm_multiple 2PGK	K05715 Fm_multiple ( 2PGK ) 2-phosphoglycerate
103	Fermentation	Fermentation	Fm_multiple		K07514	EHHADH	enoyl-CoA hydratase / 3-hydroxyacyl-CoA dehydrogenase / 3,2-trans-enoyl-CoA isomerase	[EC:4.2.1.17 1.1.1.35 5.3.3.8]	K07514 Fm_multiple EHHA	K07514 Fm_multiple ( EHHA ) enoyl-CoA hydratas
104	Fermentation	Fermentation	Fm_multiple		K07534	badK	cyclohex-1-ene-1-carboxyl-CoA hydratase	[EC:4.2.1.-]	K07534 Fm_multiple badK	K07534 Fm_multiple ( badK ) cyclohex-1-ene-1-c
105	Fermentation	Fermentation	Fm_multiple		K07546	bbsH	E-phenylitaconyl-CoA hydratase	[EC:4.2.1.-]	K07546 Fm_multiple bbsH	K07546 Fm_multiple ( bbsH ) E-phenylitaconyl-C
106	Fermentation	Fermentation	Fm_multiple		K08074	ADPGK	ADP-dependent glucokinase	[EC:2.7.1.147]	K08074 Fm_multiple ADPG	K08074 Fm_multiple ( ADPG ) ADP-dependent gluc
107	Fermentation	Fermentation	Fm_multiple		K08299	caiD	crotonobetainyl-CoA hydratase	[EC:4.2.1.149]	K08299 Fm_multiple caiD	K08299 Fm_multiple ( caiD ) crotonobetainyl-Co
108	Fermentation	Fermentation	Fm_multiple		K08302	gatY-kbaY	tagatose 1,6-diphosphate aldolase GatY/KbaY	[EC:4.1.2.40]	K08302 Fm_multiple gatY	K08302 Fm_multiple ( gatY ) tagatose 1,6-dipho
109	Fermentation	Fermentation	Fm_multiple		K09483	quiC	3-dehydroshikimate dehydratase	[EC:4.2.1.118]	K09483 Fm_multiple quiC	K09483 Fm_multiple ( quiC ) 3-dehydroshikimate
110	Fermentation	Fermentation	Fm_multiple		K10527	MFP2	enoyl-CoA hydratase/3-hydroxyacyl-CoA dehydrogenase	[EC:4.2.1.17 1.1.1.35 1.1.1.211]	K10527 Fm_multiple MFP2	K10527 Fm_multiple ( MFP2 ) enoyl-CoA hydratas
111	Fermentation	Fermentation	Fm_multiple		K10705	GAPDHS	glyceraldehyde-3-phosphate dehydrogenase, spermatogenic	[EC:1.2.1.12]	K10705 Fm_multiple GAPD	K10705 Fm_multiple ( GAPD ) glyceraldehyde-3-p
112	Fermentation	Fermentation	Fm_multiple		K11440	gbsB	choline dehydrogenase	[EC:1.1.1.1]	K11440 Fm_multiple gbsB	K11440 Fm_multiple ( gbsB ) choline dehydrogen
113	Fermentation	Fermentation	Fm_multiple		K13497	trpGD	anthranilate synthase/phosphoribosyltransferase	[EC:4.1.3.27 2.4.2.18]	K13497 Fm_multiple trpG	K13497 Fm_multiple ( trpG ) anthranilate synth
114	Fermentation	Fermentation	Fm_multiple		K13501	TRP1	anthranilate synthase / indole-3-glycerol phosphate synthase / phosphoribosylanthranilate isomerase	[EC:4.1.3.27 4.1.1.48 5.3.1.24]	K13501 Fm_multiple TRP1	K13501 Fm_multiple ( TRP1 ) anthranilate synth
115	Fermentation	Fermentation	Fm_multiple		K13503	trpEG	anthranilate synthase	[EC:4.1.3.27]	K13503 Fm_multiple trpE	K13503 Fm_multiple ( trpE ) anthranilate synth
116	Fermentation	Fermentation	Fm_multiple		K13598	ntrY	two-component system, NtrC family, nitrogen regulation sensor histidine kinase NtrY	[EC:2.7.13.3]	K13598 Fm_multiple ntrY	K13598 Fm_multiple ( ntrY ) two-component syst
117	Fermentation	Fermentation	Fm_multiple		K13830	ARO1	pentafunctional AROM polypeptide	[EC:4.2.3.4 4.2.1.10 1.1.1.25 2.7.1.71 2.5.1.19]	K13830 Fm_multiple ARO1	K13830 Fm_multiple ( ARO1 ) pentafunctional AR
118	Fermentation	Fermentation	Fm_multiple		K13951	ADH1_7	alcohol dehydrogenase 1/7	[EC:1.1.1.1]	K13951 Fm_multiple ADH1	K13951 Fm_multiple ( ADH1 ) alcohol dehydrogen
119	Fermentation	Fermentation	Fm_multiple		K13952	ADH6	alcohol dehydrogenase 6	[EC:1.1.1.1]	K13952 Fm_multiple ADH6	K13952 Fm_multiple ( ADH6 ) alcohol dehydrogen
120	Fermentation	Fermentation	Fm_multiple		K13953	adhP	alcohol dehydrogenase, propanol-preferring	[EC:1.1.1.1]	K13953 Fm_multiple adhP	K13953 Fm_multiple ( adhP ) alcohol dehydrogen
121	Fermentation	Fermentation	Fm_multiple		K13954	yiaY	alcohol dehydrogenase	[EC:1.1.1.1]	K13954 Fm_multiple yiaY	K13954 Fm_multiple ( yiaY ) alcohol dehydrogen
122	Fermentation	Fermentation	Fm_multiple		K13980	ADH4	alcohol dehydrogenase 4	[EC:1.1.1.1]	K13980 Fm_multiple ADH4	K13980 Fm_multiple ( ADH4 ) alcohol dehydrogen
123	Fermentation	Fermentation	Fm_multiple		K14085	ALDH7A1	aldehyde dehydrogenase family 7 member A1	[EC:1.2.1.31 1.2.1.8 1.2.1.3]	K14085 Fm_multiple ALDH	K14085 Fm_multiple ( ALDH ) aldehyde dehydroge
124	Fermentation	Fermentation	Fm_multiple		K14472	smtB	succinyl-CoA:(S)-malate CoA-transferase subunit B	[EC:2.8.3.22]	K14472 Fm_multiple smtB	K14472 Fm_multiple ( smtB ) succinyl-CoA:(S)-m
125	Fermentation	Fermentation	Fm_glutam		K00109	E1.1.99.2	2-hydroxyglutarate dehydrogenase	[EC:1.1.99.2]	K00109 Fm_glutam E1.1	K00109 Fm_glutam ( E1.1 ) 2-hydroxyglutarate
126	Fermentation	Fermentation	Fm_glutam		K01040	gctB	glutaconate CoA-transferase, subunit B	[EC:2.8.3.12]	K01040 Fm_glutam gctB	K01040 Fm_glutam ( gctB ) glutaconate CoA-tr
127	Fermentation	Fermentation	Fm_glutam		K01610	E4.1.1.49, pckA	phosphoenolpyruvate carboxykinase (ATP)	[EC:4.1.1.49]	K01610 Fm_glutam E4.1	K01610 Fm_glutam ( E4.1 ) phosphoenolpyruvat
128	Fermentation	Fermentation	Fm_glutam		K03340	dapdh	diaminopimelate dehydrogenase	[EC:1.4.1.16]	K03340 Fm_glutam dapd	K03340 Fm_glutam ( dapd ) diaminopimelate de
129	Fermentation	Fermentation	Fm_lac_ac		K00031	IDH1, IDH2, icd	isocitrate dehydrogenase	[EC:1.1.1.42]	K00031 Fm_lac_ac IDH1	K00031 Fm_lac_ac ( IDH1 ) isocitrate dehydro
130	Fermentation	Fermentation	Fm_lac_ac		K00033	PGD, gnd, gntZ	6-phosphogluconate dehydrogenase	[EC:1.1.1.44 1.1.1.343]	K00033 Fm_lac_ac PGD,	K00033 Fm_lac_ac ( PGD, ) 6-phosphogluconate
131	Fermentation	Fermentation	Fm_lac_ac		K00036	G6PD, zwf	glucose-6-phosphate 1-dehydrogenase	[EC:1.1.1.49]	K00036 Fm_lac_ac G6PD	K00036 Fm_lac_ac ( G6PD ) glucose-6-phosphat
132	Fermentation	Fermentation	Fm_lac_ac		K00043	gbd	4-hydroxybutyrate dehydrogenase	[EC:1.1.1.61]	K00043 Fm_lac_ac gbd	K00043 Fm_lac_ac ( gbd ) 4-hydroxybutyrate
133	Fermentation	Fermentation	Fm_lac_ac		K00844	HK	hexokinase	[EC:2.7.1.1]	K00844 Fm_lac_ac HK	K00844 Fm_lac_ac ( HK ) hexokinase
134	Fermentation	Fermentation	Fm_lac_ac		K00865	glxK	glycerate kinase	[EC:2.7.1.31]	K00865 Fm_lac_ac glxK	K00865 Fm_lac_ac ( glxK ) glycerate kinase
135	Fermentation	Fermentation	Fm_lac_ac		K00963	UGP2, galU, galF	UTP--glucose-1-phosphate uridylyltransferase	[EC:2.7.7.9]	K00963 Fm_lac_ac UGP2	K00963 Fm_lac_ac ( UGP2 ) UTP--glucose-1-pho
136	Fermentation	Fermentation	Fm_lac_ac		K01593	DDC	aromatic-L-amino-acid decarboxylase	[EC:4.1.1.28]	K01593 Fm_lac_ac DDC	K01593 Fm_lac_ac ( DDC ) aromatic-L-amino-a
137	Fermentation	Fermentation	Fm_lac_ac		K01622	K01622	fructose 1,6-bisphosphate aldolase/phosphatase	[EC:4.1.2.13 3.1.3.11]	K01622 Fm_lac_ac K016	K01622 Fm_lac_ac ( K016 ) fructose 1,6-bisph
138	Fermentation	Fermentation	Fm_lac_ac		K01696	trpB	tryptophan synthase beta chain	[EC:4.2.1.20]	K01696 Fm_lac_ac trpB	K01696 Fm_lac_ac ( trpB ) tryptophan synthas
139	Fermentation	Fermentation	Fm_lac_ac		K06001	trpB	tryptophan synthase beta chain	[EC:4.2.1.20]	K06001 Fm_lac_ac trpB	K06001 Fm_lac_ac ( trpB ) tryptophan synthas
140	Fermentation	Fermentation	Fm_lac_ac		K08679	E5.1.3.6	UDP-glucuronate 4-epimerase	[EC:5.1.3.6]	K08679 Fm_lac_ac E5.1	K08679 Fm_lac_ac ( E5.1 ) UDP-glucuronate 4-
141	Fermentation	Fermentation	Fm_lac_ac		K11395	kdpgA	2-dehydro-3-deoxy-phosphogluconate/2-dehydro-3-deoxy-6-phosphogalactonate aldolase	[EC:4.1.2.55]	K11395 Fm_lac_ac kdpg	K11395 Fm_lac_ac ( kdpg ) 2-dehydro-3-deoxy-
142	Fermentation	Fermentation	Fm_lac_ac		K11645	fbaB	fructose-bisphosphate aldolase, class I	[EC:4.1.2.13]	K11645 Fm_lac_ac fbaB	K11645 Fm_lac_ac ( fbaB ) fructose-bisphosph
143	Fermentation	Fermentation	Fm_lac_ac		K11725	LHPP	phospholysine phosphohistidine inorganic pyrophosphate phosphatase	[EC:3.6.1.1 3.1.3.-]	K11725 Fm_lac_ac LHPP	K11725 Fm_lac_ac ( LHPP ) phospholysine phos
144	Fermentation	Fermentation	Fm_lac_ac		K11946	phdG	hydratase-aldolase	[EC:4.1.2.-]	K11946 Fm_lac_ac phdG	K11946 Fm_lac_ac ( phdG ) hydratase-aldolase
145	Fermentation	Fermentation	Fm_lac_ac		K13555	btrP, neoI	5''-phosphoribostamycin phosphatase	[EC:3.1.3.88]	K13555 Fm_lac_ac btrP	K13555 Fm_lac_ac ( btrP ) 5''-phosphoribosta
146	Fermentation	Fermentation	Fm_lac_ac		K14074	PNLIPRP1, PLRP1	pancreatic lipase-related protein 1	[EC:3.1.1.3]	K14074 Fm_lac_ac PNLI	K14074 Fm_lac_ac ( PNLI ) pancreatic lipase-
147	Fermentation	Fermentation	Fm_lac_ac		K14075	PNLIPRP2, PLRP2	pancreatic lipase-related protein 2	[EC:3.1.1.3]	K14075 Fm_lac_ac PNLI	K14075 Fm_lac_ac ( PNLI ) pancreatic lipase-
148	Fermentation	Fermentation	Fm_lac_ac		K14076	PNLIPRP3, PLRP3	pancreatic lipase-related protein 3	[EC:3.1.1.3]	K14076 Fm_lac_ac PNLI	K14076 Fm_lac_ac ( PNLI ) pancreatic lipase-
149	Fermentation	Fermentation	Fm_pyruv		K00022	HADH	3-hydroxyacyl-CoA dehydrogenase	[EC:1.1.1.35]	K00022 Fm_pyruv HADH	K00022 Fm_pyruv ( HADH ) 3-hydroxyacyl-CoA
150	Fermentation	Fermentation	Fm_pyruv		K00138	aldB	aldehyde dehydrogenase	[EC:1.2.1.-]	K00138 Fm_pyruv aldB	K00138 Fm_pyruv ( aldB ) aldehyde dehydroge
151	Fermentation	Fermentation	Fm_pyruv		K00145	argC	N-acetyl-gamma-glutamyl-phosphate reductase	[EC:1.2.1.38]	K00145 Fm_pyruv argC	K00145 Fm_pyruv ( argC ) N-acetyl-gamma-glu
152	Fermentation	Fermentation	Fm_pyruv		K00146	feaB	phenylacetaldehyde dehydrogenase	[EC:1.2.1.39]	K00146 Fm_pyruv feaB	K00146 Fm_pyruv ( feaB ) phenylacetaldehyde
153	Fermentation	Fermentation	Fm_pyruv		K00248	ACADS, bcd	butyryl-CoA dehydrogenase	[EC:1.3.8.1]	K00248 Fm_pyruv ACAD	K00248 Fm_pyruv ( ACAD ) butyryl-CoA dehydr
154	Fermentation	Fermentation	Fm_pyruv		K00600	glyA, SHMT	glycine hydroxymethyltransferase	[EC:2.1.2.1]	K00600 Fm_pyruv glyA	K00600 Fm_pyruv ( glyA ) glycine hydroxymet
155	Fermentation	Fermentation	Fm_pyruv		K00822	E2.6.1.18	beta-alanine--pyruvate transaminase	[EC:2.6.1.18]	K00822 Fm_pyruv E2.6	K00822 Fm_pyruv ( E2.6 ) beta-alanine--pyru
156	Fermentation	Fermentation	Fm_pyruv		K00823	puuE	4-aminobutyrate aminotransferase	[EC:2.6.1.19]	K00823 Fm_pyruv puuE	K00823 Fm_pyruv ( puuE ) 4-aminobutyrate am
157	Fermentation	Fermentation	Fm_pyruv		K01001	ALG7	UDP-N-acetylglucosamine--dolichyl-phosphate N-acetylglucosaminephosphotransferase	[EC:2.7.8.15]	K01001 Fm_pyruv ALG7	K01001 Fm_pyruv ( ALG7 ) UDP-N-acetylglucos
158	Fermentation	Fermentation	Fm_pyruv		K01006	ppdK	pyruvate, orthophosphate dikinase	[EC:2.7.9.1]	K01006 Fm_pyruv ppdK	K01006 Fm_pyruv ( ppdK ) pyruvate, orthopho
159	Fermentation	Fermentation	Fm_pyruv		K01007	pps, ppsA	pyruvate, water dikinase	[EC:2.7.9.2]	K01007 Fm_pyruv pps,	K01007 Fm_pyruv ( pps, ) pyruvate, water di
160	Fermentation	Fermentation	Fm_pyruv		K01011	TST, MPST, sseA	thiosulfate/3-mercaptopyruvate sulfurtransferase	[EC:2.8.1.1 2.8.1.2]	K01011 Fm_pyruv TST,	K01011 Fm_pyruv ( TST, ) thiosulfate/3-merc
161	Fermentation	Fermentation	Fm_pyruv		K01573	oadG	oxaloacetate decarboxylase, gamma subunit	[EC:4.1.1.3]	K01573 Fm_pyruv oadG	K01573 Fm_pyruv ( oadG ) oxaloacetate decar
162	Fermentation	Fermentation	Fm_pyruv		K01782	fadJ	3-hydroxyacyl-CoA dehydrogenase / enoyl-CoA hydratase / 3-hydroxybutyryl-CoA epimerase	[EC:1.1.1.35 4.2.1.17 5.1.2.3]	K01782 Fm_pyruv fadJ	K01782 Fm_pyruv ( fadJ ) 3-hydroxyacyl-CoA
163	Fermentation	Fermentation	Fm_pyruv		K01786	araD	L-ribulose-5-phosphate 4-epimerase	[EC:5.1.3.4]	K01786 Fm_pyruv araD	K01786 Fm_pyruv ( araD ) L-ribulose-5-phosp
164	Fermentation	Fermentation	Fm_pyruv		K01843	kamA	lysine 2,3-aminomutase	[EC:5.4.3.2]	K01843 Fm_pyruv kamA	K01843 Fm_pyruv ( kamA ) lysine 2,3-aminomu
165	Fermentation	Fermentation	Fm_pyruv		K01844	kamD	beta-lysine 5,6-aminomutase alpha subunit	[EC:5.4.3.3]	K01844 Fm_pyruv kamD	K01844 Fm_pyruv ( kamD ) beta-lysine 5,6-am
166	Fermentation	Fermentation	Fm_pyruv		K01899	LSC1	succinyl-CoA synthetase alpha subunit	[EC:6.2.1.4 6.2.1.5]	K01899 Fm_pyruv LSC1	K01899 Fm_pyruv ( LSC1 ) succinyl-CoA synth
167	Fermentation	Fermentation	Fm_pyruv		K01900	LSC2	succinyl-CoA synthetase beta subunit	[EC:6.2.1.4 6.2.1.5]	K01900 Fm_pyruv LSC2	K01900 Fm_pyruv ( LSC2 ) succinyl-CoA synth
168	Fermentation	Fermentation	Fm_pyruv		K01902	sucD	succinyl-CoA synthetase alpha subunit	[EC:6.2.1.5]	K01902 Fm_pyruv sucD	K01902 Fm_pyruv ( sucD ) succinyl-CoA synth
169	Fermentation	Fermentation	Fm_pyruv		K01903	sucC	succinyl-CoA synthetase beta subunit	[EC:6.2.1.5]	K01903 Fm_pyruv sucC	K01903 Fm_pyruv ( sucC ) succinyl-CoA synth
170	Fermentation	Fermentation	Fm_pyruv		K01905	E6.2.1.13	acetyl-CoA synthetase (ADP-forming)	[EC:6.2.1.13]	K01905 Fm_pyruv E6.2	K01905 Fm_pyruv ( E6.2 ) acetyl-CoA synthet
171	Fermentation	Fermentation	Fm_pyruv		K05343	treS	maltose alpha-D-glucosyltransferase/ alpha-amylase	[EC:5.4.99.16 3.2.1.1]	K05343 Fm_pyruv treS	K05343 Fm_pyruv ( treS ) maltose alpha-D-gl
172	Fermentation	Fermentation	Fm_pyruv		K06044	treY, glgY	(1->4)-alpha-D-glucan 1-alpha-D-glucosylmutase	[EC:5.4.99.15]	K06044 Fm_pyruv treY	K06044 Fm_pyruv ( treY ) (1->4)-alpha-D-glu
173	Fermentation	Fermentation	Fm_pyruv		K07516	fadN	3-hydroxyacyl-CoA dehydrogenase	[EC:1.1.1.35]	K07516 Fm_pyruv fadN	K07516 Fm_pyruv ( fadN ) 3-hydroxyacyl-CoA
174	Fermentation	Fermentation	Fm_pyruv		K07547	bbsC	2-[hydroxy(phenyl)methyl]-succinyl-CoA dehydrogenase BbsC subunit	[EC:1.1.1.35]	K07547 Fm_pyruv bbsC	K07547 Fm_pyruv ( bbsC ) 2-[hydroxy(phenyl)
175	Fermentation	Fermentation	Fm_pyruv		K07548	bbsD	2-[hydroxy(phenyl)methyl]-succinyl-CoA dehydrogenase BbsD subunit	[EC:1.1.1.35]	K07548 Fm_pyruv bbsD	K07548 Fm_pyruv ( bbsD ) 2-[hydroxy(phenyl)
176	Fermentation	Fermentation	Fm_pyruv		K08298	caiB	L-carnitine CoA-transferase	[EC:2.8.3.21]	K08298 Fm_pyruv caiB	K08298 Fm_pyruv ( caiB ) L-carnitine CoA-tr
177	Fermentation	Fermentation	Fm_pyruv		K08324	sad	succinate-semialdehyde dehydrogenase	[EC:1.2.1.16 1.2.1.24]	K08324 Fm_pyruv sad	K08324 Fm_pyruv ( sad ) succinate-semialde
178	Fermentation	Fermentation	Fm_pyruv		K08683	HSD17B10	3-hydroxyacyl-CoA dehydrogenase / 3-hydroxy-2-methylbutyryl-CoA dehydrogenase	[EC:1.1.1.35 1.1.1.178]	K08683 Fm_pyruv HSD1	K08683 Fm_pyruv ( HSD1 ) 3-hydroxyacyl-CoA
179	Fermentation	Fermentation	Fm_pyruv		K09472	puuC, aldH	gamma-glutamyl-gamma-aminobutyraldehyde dehydrogenase	[EC:1.2.1.-]	K09472 Fm_pyruv puuC	K09472 Fm_pyruv ( puuC ) gamma-glutamyl-gam
180	Fermentation	Fermentation	Fm_pyruv		K11947	nidD	aldehyde dehydrogenase	[EC:1.2.1.-]	K11947 Fm_pyruv nidD	K11947 Fm_pyruv ( nidD ) aldehyde dehydroge
181	Fermentation	Fermentation	Fm_pyruv		K12254	kauB	4-guanidinobutyraldehyde dehydrogenase / NAD-dependent aldehyde dehydrogenase	[EC:1.2.1.54 1.2.1.-]	K12254 Fm_pyruv kauB	K12254 Fm_pyruv ( kauB ) 4-guanidinobutyral
182	Fermentation	Fermentation	Fm_pyruv		K12405	HSD17B4	3-hydroxyacyl-CoA dehydrogenase / 3a,7a,12a-trihydroxy-5b-cholest-24-enoyl-CoA hydratase	[EC:1.1.1.35 4.2.1.107]	K12405 Fm_pyruv HSD1	K12405 Fm_pyruv ( HSD1 ) 3-hydroxyacyl-CoA
183	Fermentation	Fermentation	Fm_pyruv		K13356	FAR	fatty acyl-CoA reductase	[EC:1.2.1.-]	K13356 Fm_pyruv FAR	K13356 Fm_pyruv ( FAR ) fatty acyl-CoA red
184	Fermentation	Fermentation	Fm_pyruv		K14471	smtA1	succinyl-CoA:(S)-malate CoA-transferase subunit A	[EC:2.8.3.22]	K14471 Fm_pyruv smtA	K14471 Fm_pyruv ( smtA ) succinyl-CoA:(S)-m
185	Fermentation	Acetate	Acetogen		K00925	ackA	acetate_kinase	[EC:2.7.2.1]	K00925 Acetogen ackA	K00925 Acetogen ( ackA ) acetate_kinase
186	Fermentation	Acetate	Acetogen		K04020	eutD	phosphotransacetylase		K04020 Acetogen eutD	K04020 Acetogen ( eutD ) phosphotransacetyl
187	Fermentation	Acetate	Acetogen		K00640	cysE	serine O-acetyltransferase	[EC:2.3.1.30]	K00640 Acetogen cysE	K00640 Acetogen ( cysE ) serine O-acetyltra
188	Fermentation	Acetate	Acetogen		K13598	ntrY	two-component system, NtrC family, nitrogen regulation sensor histidine kinase NtrY	[EC:2.7.13.3]	K13598 Acetogen ntrY	K13598 Acetogen ( ntrY ) two-component syst
189	Fermentation	Acetate	Acetogen		K01905	E6.2.1.13	acetyl-CoA synthetase (ADP-forming)	[EC:6.2.1.13]	K01905 Acetogen E6.2	K01905 Acetogen ( E6.2 ) acetyl-CoA synthet
