# Supplementary material for: Microbial drivers of methane emissions from unrestored industrial salt ponds
Source: ISME J. 2021 Jul 28;16(1):284–95. doi: 10.1038/s41396-021-01067-w (PMC8692437; doi:10.1038/s41396-021-01067-w)
Supplement: Supplementary file 5 — Table S4: Sample metadata and biogeochemical data [file 41396_2021_1067_MOESM5_ESM.xlsx]

## Sheet: Supplement Table 4.csv
Sample	Site	Core	Depth	Restoration	Date	Lat	Long	Salinity_ppt	CH4_umol_m2_d	CO2_umol_m2_d	inorganic_N:P	total_N:P	total_C:N	total_C:P	SO4_mg/L	Cond_uS_cm	Temp	DO_perc	DO_mg_L	TOC	C_Org_LOI	Redox	pH_YSI	pH	Cl_meq	OM_LOI	C_perc	N_perc	P_perc	NO3_ppm	NH4_ppm	Olsen_P_ppm	K_ppm	K_meq	Na_ppm	Na_meq	Ca_meq	Mg_meq	Zn_ppm	Mn_ppm	Cu_ppm	Fe_ppm
R2A_A_D1	R2A	A	D1	Reference	2014-07-11	37.4962	-122.133	36	-24.3	300262	322.113	8.48426	13.957	118.414	1044	56839	27.3	148.5	9.77	2.25	2.67	-97	8.44	6.37	541	4.61	2.13	0.188	0.049	0.7	6.43	18.1	964	2.47	11200	48.6	4.69	14.6	2.9	104.6	2.2	296.4
R2A_A_D2	R2A	A	D2	Reference	2014-07-11	37.4962	-122.133	36	-24.3	300262	127.169	9.17464	13.8746	127.294	979	56839	27.3	148.5	9.77	2.32	2.84	-97	8.44	6.19	518	4.9	2.18	0.195	0.047	0.25	2.45	14.7	1026	2.62	12400	54.1	4.67	15.9	1.9	21	3.3	367.6
R2A_B_D1	R2A	B	D1	Reference	2014-07-11	37.496	-122.133	46.5	-1.76	187122	227.949	10.5486	15.1306	159.607	1090	69535	26	113.4	7.11	4.58	5.19	-149.2	7.11	6.41	563	8.95	4.34	0.353	0.074	0.05	7.57	35.7	1207	3.09	12900	56.2	5.51	17.9	5.2	116.2	2.3	269.5
R2A_B_D2	R2A	B	D2	Reference	2014-07-11	37.496	-122.133	46.5	-1.76	187122	309.915	16.0916	13.7821	221.777	958	69535	26	113.4	7.11	5.59	6.34	-149.2	7.11	6.18	509	10.93	5.79	0.473	0.065	1.34	7.76	20.9	1158	2.96	12500	54.1	5.55	17.5	3.1	46.1	1.9	402
R2A_C_D1	R2A	C	D1	Reference	2014-07-11	37.4965	-122.133	39.3	-7.1	266086	332.872	11.275	16.4338	185.292	1167	60343	26.3	80.6	5.21	5.82	7.11	24.4	7.14	6.17	536	12.26	6.25	0.413	0.081	0.87	11.31	52.7	1493	3.82	14900	64.8	7.88	22.4	6.6	397.5	3	99.4
R2A_C_D2	R2A	C	D2	Reference	2014-07-11	37.4965	-122.133	39.3	-7.1	266086	124.277	10.5135	16.2663	171.015	1003	60343	26.3	80.6	5.21	3.78	4.03	24.4	7.14	5.86	527	6.96	3.33	0.271	0.057	0.05	3.15	18.1	1111	2.84	10600	46	4.64	13.9	1.6	32	3.8	443.1
SF2_A_D1	SF2	A	D1	Restored	2014-07-17	37.4971	-122.129	29.1	4.43	83774.4	875.341	7.00877	10.3522	72.5561	1367	43016	22.8	30.5	2.22	1.66	2.13	47.9	6.73	7.32	604	3.67	1.69	0.187	0.059	0.05	23.28	65.9	1527	3.91	15800	68.6	10.88	18.6	4.9	43.2	4.9	318.8
SF2_A_D2	SF2	A	D2	Restored	2014-07-17	37.4971	-122.129	29.1	4.43	83774.4	947.755	5.69697	12.1989	69.4965	1367	43016	22.8	30.5	2.22	1.59	1.88	47.9	6.73	6.95	604	3.24	1.69	0.152	0.059	0.05	25.21	60.1	1261	3.23	11300	49.3	7.25	14.1	3.4	24	1.4	395.1
SF2_B_D1	SF2	B	D1	Restored	2014-07-17	37.4972	-122.129	33.3	41.45	145216	1606.2	11.0052	10.7899	118.745	2073	48422	22.7	65.3	4.65	1.98	2.3	39.3	6.71	7.24	803	3.97	2.11	0.214	0.043	0.05	31.15	35.3	1427	3.65	15600	67.9	12.44	18.4	8	26.2	6	301.7
SF2_B_D2	SF2	B	D2	Restored	2014-07-17	37.4972	-122.129	33.3	41.45	145216	2394.22	8.99271	12.9363	116.333	2249	48422	22.7	65.3	4.65	2.03	4.69	39.3	6.71	7.21	920	8.08	1.99	0.183	0.045	0.05	48.62	33.9	1365	3.49	16400	71.3	123.6	18.6	8.1	14.3	5.5	188.5
SF2_C_D1	SF2	C	D1	Restored	2014-07-17	37.4974	-122.13	36.4	10.5	-237242	462.997	6.59649	11.5955	76.4899	2073	51563	21.8	72.4	5.14	1.75	1.91	45.4	6.69	7.07	618	3.28	2.3	0.176	0.059	0.05	12.29	41.7	1125	2.88	11700	51	21.84	14.3	4.2	17.7	1.2	373.4
SF2_C_D2	SF2	C	D2	Restored	2014-07-17	37.4974	-122.13	36.4	10.5	-237242	1582.1	8.394	11.9753	100.521	1995	51563	21.8	72.4	5.14	1.91	2.59	45.4	6.69	6.91	712	4.46	2.11	0.186	0.049	0.05	34.97	50.1	1506	3.85	15200	66.2	50.07	17.6	3.6	10.7	5.1	270.7
R1_A_D1	R1	A	D1	Unrestored	2014-07-11	37.4969	-122.133	97.2	737.32	445576	13534.9	15.4793	8.70008	134.671	2784	126396	24.7	20.1	0.96	4.23	6.29	-153	7.75	7.41	4206	10.84	4.46	0.567	0.081	0.05	495.2	47.3	4474	11.44	70600	307.1	78.33	55.7	10.9	108.4	2.5	104.3
R1_A_D2	R1	A	D2	Unrestored	2014-07-11	37.4969	-122.133	97.2	737.32	445576	21735.9	14.0252	9.92387	139.185	3395	126396	24.7	20.1	0.96	3.94	7.43	-153	7.75	7.56	3019	12.81	4.43	0.463	0.073	1.98	714.8	38.5	3095	7.92	49000	212.9	127.35	46.2	10.8	85.6	2.7	127.6
R1_B_D1	R1	B	D1	Unrestored	2014-07-11	37.4968	-122.133	147.6	1347.13	347733	12484.4	12.1874	8.56001	104.324	2996	176204	25	37.8	1.35	3.56	5.76	-190.1	7.36	7.63	3014	9.94	4.29	0.485	0.088	1.23	495.06	46.9	3661	9.36	52700	229.2	70.8	44.7	10.9	157.9	2.1	90.3
R1_B_D2	R1	B	D2	Unrestored	2014-07-11	37.4968	-122.133	147.6	1347.13	347733	15361.5	11.4205	8.46053	96.6235	2568	176204	25	37.8	1.35	2.96	4.68	-190.1	7.36	7.23	4228	8.07	3.39	0.408	0.079	3.92	544.29	45.9	4186	10.71	62500	271.9	49.88	46.8	9.9	174.9	2.5	69.2
R1_C_D1	R1	C	D1	Unrestored	2014-07-11	37.4972	-122.133	147.3	490.47	213510	10027.7	13.3254	8.26883	110.185	2497	176282	25.1	29.6	1.06	3.29	5.17	37.9	7.69	7.48	3484	8.92	3.66	0.464	0.077	0.78	348.02	50.3	4575	11.7	69400	301.7	48.83	57.9	10.8	168.1	1.6	77.8
R1_C_D2	R1	C	D2	Unrestored	2014-07-11	37.4972	-122.133	147.3	490.47	213510	9652.13	20.2459	8.60483	174.212	3059	176282	25.1	29.6	1.06	3.04	6.02	37.9	7.69	7.27	4043	10.38	3.11	0.412	0.045	1.49	194.72	15.1	5327	13.62	98500	428.3	96.47	94.5	11.6	69	3	136.7
R2_A_D1	R2	A	D1	Unrestored	2014-07-11	37.4958	-122.133	231.1	1327.18	405267	3446.7	16.8061	9.20669	154.728	3329	250777	26.6	90.2	1.42	0.6	5.79	132.2	7.19	7.23	4655	9.99	0.63	0.076	0.01	0.05	15.52	5.4	1858	4.75	245300	1066.6	105.56	33.5	2.3	32.3	0.5	39.3
R2_A_D2	R2	A	D2	Unrestored	2014-07-11	37.4958	-122.133	231.1	1327.18	405267	7924.18	19.1911	8.5424	163.938	6064	250777	26.6	90.2	1.42	1.78	6.81	132.2	7.19	6.78	4495	11.74	1.79	0.243	0.028	6.45	93.78	4.7	3661	9.36	102400	445.4	129.9	65.4	8.3	40.4	1.5	182.2
R2_B_D1	R2	B	D1	Unrestored	2014-07-11	37.4961	-122.133	166.8	1607.09	407400	2798.86	18.9405	8.34678	158.092	5692	197411	26.2	99	3.08	1.41	5.58	31.1	7.8	6.83	4499	9.62	1.51	0.197	0.023	0.05	29.03	7.8	3204	8.19	159700	694.2	126.23	54.7	5.7	51.6	1.9	107.4
R2_B_D2	R2	B	D2	Unrestored	2014-07-11	37.4961	-122.133	166.8	1607.09	407400	6933.24	21.1655	8.84209	187.147	9115	197411	26.2	99	3.08	2.54	6.96	31.1	7.8	6.79	4546	11.99	2.68	0.335	0.035	1.94	107.68	7.6	5002	12.79	83800	364.4	120.48	100.4	10.7	69.7	1.8	145.8
R2_C_D1	R2	C	D1	Unrestored	2014-07-11	37.4965	-122.133	232.4	1588.57	520660	7316.62	16.9535	9.97169	169.055	7700	253567	27	140.2	3.04	1.77	5.11	42.3	8.14	6.72	4727	8.81	1.8	0.207	0.027	0.05	89.19	11.1	4097	10.48	133700	581.3	116.42	74.3	5.9	36.2	1.9	126.3
R2_C_D2	R2	C	D2	Unrestored	2014-07-11	37.4965	-122.133	232.4	1588.57	520660	4842.85	17.3504	8.95597	155.389	8542	253567	27	140.2	3.04	2.35	6.74	42.3	8.14	6.77	4582	11.62	2.47	0.306	0.039	0.05	85.27	12.7	4914	12.57	82700	359.5	120.48	93.5	9.7	52.9	2.6	141.5
